# Supplementary material for: Phamerator: a bioinformatic tool for comparative bacteriophage genomics
Source: BMC Bioinformatics. 2011 Oct 12;12:395. doi: 10.1186/1471-2105-12-395 (PMC3233612; doi:10.1186/1471-2105-12-395)
Supplement: Additional file 1 — Phamerator program. Phamerator program. [file 1471-2105-12-395-S1.GZ]

Archive with 177 entries (158 files):
- phamerator-1.1
- phamerator-1.1/setup.py
- phamerator-1.1/MANIFEST
- phamerator-1.1/CHANGES.txt
- phamerator-1.1/MANIFEST.in
- phamerator-1.1/debian
- phamerator-1.1/debian/compat
- phamerator-1.1/debian/copyright
- phamerator-1.1/debian/watch
- phamerator-1.1/debian/changelog
- phamerator-1.1/debian/control
- phamerator-1.1/debian/rules
- phamerator-1.1/phamerator
- phamerator-1.1/phamerator/PhamDisplay.pyc
- phamerator-1.1/phamerator/phamBuilder3.py
- phamerator-1.1/phamerator/pp_1.5.2-1_all.deb
- phamerator-1.1/phamerator/create_blast_scores_table.py
- phamerator-1.1/phamerator/blastServer_InnoDB.py
- phamerator-1.1/phamerator/gene.py
- phamerator-1.1/phamerator/phamBuilder2.py
- phamerator-1.1/phamerator/phageManager.conf
- phamerator-1.1/phamerator/notify_example.py
- phamerator-1.1/phamerator/db_status.pyc
- phamerator-1.1/phamerator/phamBuilder.py
- phamerator-1.1/phamerator/map.svg
- phamerator-1.1/phamerator/phamServer_InnoDB.py
- phamerator-1.1/phamerator/phamBuilder4.py
- phamerator-1.1/phamerator/phamServer.py
- phamerator-1.1/phamerator/phamBuilderComparator.py
- phamerator-1.1/phamerator/pham.pyc
- phamerator-1.1/phamerator/query.pyc
- phamerator-1.1/phamerator/pham_comparator2.py
- phamerator-1.1/phamerator/cartographer.py
- phamerator-1.1/phamerator/gene.pyc
- phamerator-1.1/phamerator/Phamerator
- phamerator-1.1/phamerator/db_conf.py
- phamerator-1.1/phamerator/logger.py
- phamerator-1.1/phamerator/phamServer__InnoDB.py
- phamerator-1.1/phamerator/phamClient-parallel.py
- phamerator-1.1/phamerator/web-pham.py
- phamerator-1.1/phamerator/config
- phamerator-1.1/phamerator/config/phamerator.conf.sample
- phamerator-1.1/phamerator/query.py
- phamerator-1.1/phamerator/rename_phages.py
- phamerator-1.1/phamerator/cartographer.pyc
- phamerator-1.1/phamerator/distance2.py
- phamerator-1.1/phamerator/__init__.py
- phamerator-1.1/phamerator/phamClusterGrapher.py
- phamerator-1.1/phamerator/db_status.py
- phamerator-1.1/phamerator/phageManager_logo.svg
- phamerator-1.1/phamerator/blastclient.py
- phamerator-1.1/phamerator/graph_directory.py
- phamerator-1.1/phamerator/gtk_web_browser.py
- phamerator-1.1/phamerator/phageSOAP.py
- phamerator-1.1/phamerator/phamerator.desktop
- phamerator-1.1/phamerator/phamServer_python.py
- phamerator-1.1/phamerator/blast_genbank.py
- phamerator-1.1/phamerator/create_fasta_for_formatdb.py
- phamerator-1.1/phamerator/phamServer_progress.py
- phamerator-1.1/phamerator/phamClient.py
- phamerator-1.1/phamerator/pham.py
- phamerator-1.1/phamerator/cluster.py
- phamerator-1.1/phamerator/plugins
- phamerator-1.1/phamerator/plugins/phageManager.conf
- phamerator-1.1/phamerator/plugins/__init__.py
- phamerator-1.1/phamerator/plugins/compare_dbs.py
- phamerator-1.1/phamerator/plugins/fix_dnaMaster_gb.py
- phamerator-1.1/phamerator/plugins/cddSearch.py
- phamerator-1.1/phamerator/plugins/phamchecker.py
- phamerator-1.1/phamerator/plugins/update_cluster.py
- phamerator-1.1/phamerator/plugins/get_relatives.py
- phamerator-1.1/phamerator/buildPhams.svg
- phamerator-1.1/phamerator/uiControlStateManager.py
- phamerator-1.1/phamerator/config.py
- phamerator-1.1/phamerator/config.pyc
- phamerator-1.1/phamerator/import_phage.py
- phamerator-1.1/phamerator/test.py
- phamerator-1.1/phamerator/notify_progress.py
- phamerator-1.1/phamerator/create_scores_table.py
- phamerator-1.1/phamerator/pham_comparator.py
- phamerator-1.1/phamerator/blast_html.py
- phamerator-1.1/phamerator/phamerator.gladep
- phamerator-1.1/phamerator/phamCircle.svg
- phamerator-1.1/phamerator/pixmaps
- phamerator-1.1/phamerator/pixmaps/phamerator2.png
- phamerator-1.1/phamerator/pixmaps/map.svg
- phamerator-1.1/phamerator/pixmaps/phamerator.png
- phamerator-1.1/phamerator/pixmaps/phageManager_logo.svg
- phamerator-1.1/phamerator/pixmaps/buildPhams.svg
- phamerator-1.1/phamerator/pixmaps/phamCircle.svg
- phamerator-1.1/phamerator/pixmaps/stock_person.svg
- phamerator-1.1/phamerator/pixmaps/phamerator.svg
- phamerator-1.1/phamerator/alignmentDatabase.py
- phamerator-1.1/phamerator/stock_person.svg
- phamerator-1.1/phamerator/errorHandler.py
- phamerator-1.1/phamerator/logger.pyc
- phamerator-1.1/phamerator/distance.py
- phamerator-1.1/phamerator/PhamDisplay.py
- phamerator-1.1/phamerator/db_conf.pyc
- phamerator-1.1/phamerator/__init__.pyc
- phamerator-1.1/phamerator/statusicon.py
- phamerator-1.1/phamerator/weberator.svg
- phamerator-1.1/phamerator/look_for_split_genes.py
- phamerator-1.1/phamerator/import_phage.pyc
- phamerator-1.1/phamerator/phamerator.svg
- phamerator-1.1/phamerator/web-pham.conf
- phamerator-1.1/phamerator/phamerator-old.svg
- phamerator-1.1/phamerator/phamerator.sh
- phamerator-1.1/phamerator/GMaps_round.png
- phamerator-1.1/phamerator/asm_poster.py
- phamerator-1.1/phamerator/sql
- phamerator-1.1/phamerator/sql/blank.sql
- phamerator-1.1/phamerator/phamCluster.py
- phamerator-1.1/phamerator/SOAPserver.py
- phamerator-1.1/phamerator/fix_svg.py
- phamerator-1.1/phamerator/get_genome_info.py
- phamerator-1.1/phamerator/temp.py
- phamerator-1.1/phamerator/phamerator.glade
- phamerator-1.1/phamerator/get_relatives.py
- phamerator-1.1/phamerator/blastclient_xml.py
- phamerator-1.1/.bzr
- phamerator-1.1/.bzr/README
- phamerator-1.1/.bzr/branch-format
- phamerator-1.1/.bzr/repository
- phamerator-1.1/.bzr/repository/obsolete_packs
- phamerator-1.1/.bzr/repository/packs
- phamerator-1.1/.bzr/repository/packs/5bfc45159b2f7d6293534ea8d8f4299e.pack
- phamerator-1.1/.bzr/repository/packs/ae2078f52f83827e8da97a8697783f3c.pack
- phamerator-1.1/.bzr/repository/packs/f3e5532b1b2a0483f04ceda93b6d3b23.pack
- phamerator-1.1/.bzr/repository/packs/3125ef703060182be91af849a2760ae2.pack
- phamerator-1.1/.bzr/repository/packs/412a8c6586e4f3d9f695f0974e46c0ef.pack
- phamerator-1.1/.bzr/repository/packs/8c5c680576913709ab091b8265b8c79f.pack
- phamerator-1.1/.bzr/repository/pack-names
- phamerator-1.1/.bzr/repository/upload
- phamerator-1.1/.bzr/repository/indices
- phamerator-1.1/.bzr/repository/indices/8c5c680576913709ab091b8265b8c79f.iix
- phamerator-1.1/.bzr/repository/indices/412a8c6586e4f3d9f695f0974e46c0ef.six
- phamerator-1.1/.bzr/repository/indices/ae2078f52f83827e8da97a8697783f3c.iix
- phamerator-1.1/.bzr/repository/indices/f3e5532b1b2a0483f04ceda93b6d3b23.iix
- phamerator-1.1/.bzr/repository/indices/8c5c680576913709ab091b8265b8c79f.rix
- phamerator-1.1/.bzr/repository/indices/f3e5532b1b2a0483f04ceda93b6d3b23.rix
- phamerator-1.1/.bzr/repository/indices/412a8c6586e4f3d9f695f0974e46c0ef.tix
- phamerator-1.1/.bzr/repository/indices/5bfc45159b2f7d6293534ea8d8f4299e.six
- phamerator-1.1/.bzr/repository/indices/5bfc45159b2f7d6293534ea8d8f4299e.iix
- phamerator-1.1/.bzr/repository/indices/3125ef703060182be91af849a2760ae2.tix
- phamerator-1.1/.bzr/repository/indices/ae2078f52f83827e8da97a8697783f3c.rix
- phamerator-1.1/.bzr/repository/indices/ae2078f52f83827e8da97a8697783f3c.six
- phamerator-1.1/.bzr/repository/indices/f3e5532b1b2a0483f04ceda93b6d3b23.six
- phamerator-1.1/.bzr/repository/indices/3125ef703060182be91af849a2760ae2.rix
- phamerator-1.1/.bzr/repository/indices/5bfc45159b2f7d6293534ea8d8f4299e.rix
- phamerator-1.1/.bzr/repository/indices/ae2078f52f83827e8da97a8697783f3c.tix
- phamerator-1.1/.bzr/repository/indices/3125ef703060182be91af849a2760ae2.iix
- phamerator-1.1/.bzr/repository/indices/412a8c6586e4f3d9f695f0974e46c0ef.iix
- phamerator-1.1/.bzr/repository/indices/8c5c680576913709ab091b8265b8c79f.tix
- phamerator-1.1/.bzr/repository/indices/3125ef703060182be91af849a2760ae2.six
- phamerator-1.1/.bzr/repository/indices/5bfc45159b2f7d6293534ea8d8f4299e.tix
- phamerator-1.1/.bzr/repository/indices/8c5c680576913709ab091b8265b8c79f.six
- phamerator-1.1/.bzr/repository/indices/412a8c6586e4f3d9f695f0974e46c0ef.rix
- phamerator-1.1/.bzr/repository/indices/f3e5532b1b2a0483f04ceda93b6d3b23.tix
- phamerator-1.1/.bzr/repository/format
- phamerator-1.1/.bzr/repository/lock
- phamerator-1.1/.bzr/branch
- phamerator-1.1/.bzr/branch/branch.conf
- phamerator-1.1/.bzr/branch/tags
- phamerator-1.1/.bzr/branch/format
- phamerator-1.1/.bzr/branch/lock
- phamerator-1.1/.bzr/branch/last-revision
- phamerator-1.1/.bzr/checkout
- phamerator-1.1/.bzr/checkout/format
- phamerator-1.1/.bzr/checkout/lock
- phamerator-1.1/.bzr/checkout/conflicts
- phamerator-1.1/.bzr/checkout/dirstate
- phamerator-1.1/.bzr/checkout/merge-hashes
- phamerator-1.1/.bzr/branch-lock
- phamerator-1.1/README.txt
- phamerator-1.1/setup.py.distutils
- phamerator-1.1/INSTALL
