# Supplementary material for: Phamerator: a bioinformatic tool for comparative bacteriophage genomics
Source: BMC Bioinformatics. 2011 Oct 12;12:395. doi: 10.1186/1471-2105-12-395 (PMC3233612; doi:10.1186/1471-2105-12-395)
Supplement: Additional file 1 — Phamerator program. Phamerator program. [file 1471-2105-12-395-S1.GZ › phamerator-1.1/MANIFEST]

setup.py
phamerator/BiopythonPham_02.27.2006.py
phamerator/PhamDisplay.py
phamerator/SOAPserver.py
phamerator/__init__.py
phamerator/asm_poster.py
phamerator/blastServer_InnoDB.py
phamerator/blast_html.py
phamerator/blastclient.py
phamerator/blastclient_xml.py
phamerator/buildPhams.svg
phamerator/cartographer.py
phamerator/cluster.py
phamerator/create_blast_scores_table.py
phamerator/create_fasta_for_formatdb.py
phamerator/create_scores_table.py
phamerator/db_conf.py
phamerator/distance.py
phamerator/distance2.py
phamerator/fix_svg.py
phamerator/gene.py
phamerator/get_genome_info.py
phamerator/get_relatives.py
phamerator/graph_directory.py
phamerator/gtk_web_browser.py
phamerator/import_phage.py
phamerator/kim.py
phamerator/logger.py
phamerator/look_for_split_genes.py
phamerator/map.svg
phamerator/notify_example.py
phamerator/notify_progress.py
phamerator/phageManager.glade
phamerator/phageManager.py
phamerator/phageManager_logo.svg
phamerator/phageSOAP.py
phamerator/pham.py
phamerator/phamBuilder.py
phamerator/phamBuilder2.py
phamerator/phamBuilder3.py
phamerator/phamBuilder4.py
phamerator/phamBuilderComparator.py
phamerator/phamCircle.svg
phamerator/phamClient.py
phamerator/phamCluster.py
phamerator/phamClusterGrapher.py
phamerator/phamServer.py
phamerator/phamServer_InnoDB.py
phamerator/phamServer__InnoDB.py
phamerator/phamServer_progress.py
phamerator/phamServer_python.py
phamerator/pham_comparator.py
phamerator/pham_comparator2.py
phamerator/query.py
phamerator/rename_phages.py
phamerator/statusicon.py
phamerator/stock_person.svg
phamerator/temp.py
phamerator/test.py
phamerator/tim.py
phamerator/web-pham.py
phamerator/weberator.svg
phamerator/pixmaps/buildPhams.svg
phamerator/pixmaps/map.svg
phamerator/pixmaps/phageManager_logo.svg
phamerator/pixmaps/phamCircle.svg
phamerator/pixmaps/stock_person.svg
phamerator/config/phamerator.conf.sample
