# Supplementary material for: Phamerator: a bioinformatic tool for comparative bacteriophage genomics
Source: BMC Bioinformatics. 2011 Oct 12;12:395. doi: 10.1186/1471-2105-12-395 (PMC3233612; doi:10.1186/1471-2105-12-395)
Supplement: Additional file 1 — Phamerator program. Phamerator program. [file 1471-2105-12-395-S1.GZ › phamerator-1.1/CHANGES.txt]

Version 1.0.6    14 May 2009
    new upstream release

Version 1.0.5    13 May 2009
    new upstream release

Version 1.0.4    27 Apr 2009
    new upstream release

Version 1.0.3    26 Jan 2009
    new upstream release

Version 1.0.2    24 Jan 2009
    new upstream release

Version 1.0.1    23 Jan 2009
    new upstream release

Version 1.0    20 Dec 2008
    new upstream release

Version 0.9.9    09 Dec 2008
    new upstream release

Version 0.9.8    09 Dec 2008
    new upstream release

Version 0.9.7    01 Nov 2008
    new upstream release

Version 0.9.6    23 Aug 2008
    new upstream release

Version 0.9.5    20 Aug 2008
    new upstream release

Version 0.9.4    16 Jun 2008
    new upstream release

Version 0.9.3    14 Mar 2008
    new upstream release

Version 0.9.2.1  19 Dec 2007
    added a new application icon

Version 0.9.2    19 Dec 2007
    changed a bunch of icon paths

Version 0.9.1    19 Dec 2007
    changed main program name from 'phamerator.py' to 'Phamerator'

Version 0.9    18 Dec 2007
    initial publicly released version
