# Supplementary material for: Phamerator: a bioinformatic tool for comparative bacteriophage genomics
Source: BMC Bioinformatics. 2011 Oct 12;12:395. doi: 10.1186/1471-2105-12-395 (PMC3233612; doi:10.1186/1471-2105-12-395)
Supplement: Additional file 1 — Phamerator program. Phamerator program. [file 1471-2105-12-395-S1.GZ › phamerator-1.1/debian/copyright]

This package was debianized by Steve Cresawn <scresawn@gmail.com> on
Tue, 18 Dec 2007 15:17:32 -0500

Upstream Author: Steve Cresawn <scresawn@gmail.com>

Copyright:

Copyright (c) 2006-2007 Steve Cresawn <scresawn@gmail.com> and Matt Bogel <dabogsta@gmail.com>;
All Rights Reserved.

License:

    This package is free software; you can redistribute it and/or modify
    it under the terms of the GNU General Public License as published by
    the Free Software Foundation; either version 2 of the License, or
    (at your option) any later version.
 
    This package is distributed in the hope that it will be useful,
    but WITHOUT ANY WARRANTY; without even the implied warranty of
    MERCHANTABILITY or FITNESS FOR A PARTICULAR PURPOSE.  See the
    GNU General Public License for more details.
 
    You should have received a copy of the GNU General Public License
    along with this package; if not, write to the Free Software
    Foundation, Inc., 51 Franklin St, Fifth Floor, Boston, MA  02110-1301 USA

On Debian systems, the complete text of the GNU General
Public License can be found in `/usr/share/common-licenses/GPL'.

The Debian packaging is (C) 2007, Steve Cresawn <scresawn@gmail.com> and
is licensed under the GPL, see above.
