# Supplementary material for: Phamerator: a bioinformatic tool for comparative bacteriophage genomics
Source: BMC Bioinformatics. 2011 Oct 12;12:395. doi: 10.1186/1471-2105-12-395 (PMC3233612; doi:10.1186/1471-2105-12-395)
Supplement: Additional file 1 — Phamerator program. Phamerator program. [file 1471-2105-12-395-S1.GZ › phamerator-1.1/debian/control]

Source: phamerator
Section: python
XS-Python-Version: all
Priority: optional
Maintainer: Steve Cresawn <cresawsg@jmu.edu>
Build-Depends-Indep: debhelper (>= 4.2.28), python-central (>= 0.4.7)
Standards-Version: 3.6.2

Package: python-phamerator
Architecture: all
Depends: pyro (>=3.4), python-biopython (>=1.42), clustalw, python-pygoocanvas, python-mysqldb, curl
XB-Python-Version: all
Description: Phamerator
 Phamerator is a set of computer programs for genomic
 analysis of bacteriophage genomes. It coordinates the alignment of
 every protein sequence in the database to every other protein sequence
 in the database. The results are used to group proteins 
 into 'phamilies'. These phamilies can be displayed on genome maps or
 in 'phamily circle' diagrams.
