# Supplementary material for: Phamerator: a bioinformatic tool for comparative bacteriophage genomics
Source: BMC Bioinformatics. 2011 Oct 12;12:395. doi: 10.1186/1471-2105-12-395 (PMC3233612; doi:10.1186/1471-2105-12-395)
Supplement: Additional file 1 — Phamerator program. Phamerator program. [file 1471-2105-12-395-S1.GZ › phamerator-1.1/debian/rules]

#!/usr/bin/make -f
# -*- makefile -*-
# Sample debian/rules that uses debhelper.
# GNU copyright 1997 to 1999 by Joey Hess.

# Uncomment this to turn on verbose mode.
#export DH_VERBOSE=1

PYTHON	:= /usr/bin/python
PYVER   := $(shell $(PYTHON) -c 'import sys; print sys.version[:3]')

build: build-stamp

build-stamp:
	dh_testdir
	python setup.py build
	touch build-stamp

clean:
	dh_testdir
	dh_testroot
	rm -f build-stamp
	rm -rf build
	-find . -name '*.py[co]' | xargs rm -f
	dh_clean

install: build
	dh_testdir
	dh_testroot
	dh_clean -k 
	dh_installdirs
	python setup.py install \
		--root=$(CURDIR)/debian/python-phamerator

# Build architecture-independent files here.
binary-indep: build install
	dh_testdir
	dh_testroot
	dh_installchangelogs CHANGES.txt
	dh_installdocs README.txt
#	dh_installexamples examples/*
	dh_installman
	: # Replace all '#!' calls to python with $(PYTHON)
	: # and make them executable
	for i in `find debian -mindepth 3 -type f`; do \
	  sed '1s,#!.*python[^ ]*\(.*\),#! $(PYTHON)\1,' \
	        $$i > $$i.temp; \
	  if cmp --quiet $$i $$i.temp; then \
	    rm -f $$i.temp; \
	  else \
	    mv -f $$i.temp $$i; \
	    chmod 755 $$i; \
	    echo "fixed interpreter: $$i"; \
	  fi; \
	done
	dh_pycentral
	dh_python
	dh_compress -X.py
	dh_fixperms
	dh_installdeb
	dh_gencontrol
	dh_md5sums
	dh_builddeb

# Build architecture-dependent files here.
binary-arch: build install
# We have nothing to do by default.

binary: binary-indep binary-arch
.PHONY: build clean binary-indep binary-arch binary install configure
