# Supplementary material for: Phamerator: a bioinformatic tool for comparative bacteriophage genomics
Source: BMC Bioinformatics. 2011 Oct 12;12:395. doi: 10.1186/1471-2105-12-395 (PMC3233612; doi:10.1186/1471-2105-12-395)
Supplement: Additional file 1 — Phamerator program. Phamerator program. [file 1471-2105-12-395-S1.GZ › phamerator-1.1/phamerator/create_blast_scores_table.py]

#!/usr/bin/env python

import MySQLdb
import db_conf

c = db_conf.db_conf().get_cursor()
c.execute("""SELECT GeneID FROM gene""")
querys = c.fetchall()
subjects = querys
for q in querys:
  query = q[0]
  for s in subjects:
    subject = s[0] 
    if query != subject:
      try:
        c.execute("""INSERT INTO blast_scores (query, subject) VALUES ( '%s', '%s')""" % (query, subject))
      except:
        c.execute("SHOW WARNINGS")
        errors = c.fetchall()
        for error in errors:
          print error
