# Supplementary material for: Phamerator: a bioinformatic tool for comparative bacteriophage genomics
Source: BMC Bioinformatics. 2011 Oct 12;12:395. doi: 10.1186/1471-2105-12-395 (PMC3233612; doi:10.1186/1471-2105-12-395)
Supplement: Additional file 1 — Phamerator program. Phamerator program. [file 1471-2105-12-395-S1.GZ › phamerator-1.1/phamerator/phageManager.conf]

(dp0
S'alignmentType'
p1
I00
sS'tmRNA'
p2
I01
sS'phamColor'
p3
I01
sS'ORFs'
p4
I01
sS'transparency_adjustment'
p5
F1.0
sS'tRNA'
p6
I01
sS'newVersion'
p7
I01
sS'blastAlignmentCheckBox'
p8
I01
sS'newPhageNotify'
p9
I01
s.
