# Supplementary material for: Phamerator: a bioinformatic tool for comparative bacteriophage genomics
Source: BMC Bioinformatics. 2011 Oct 12;12:395. doi: 10.1186/1471-2105-12-395 (PMC3233612; doi:10.1186/1471-2105-12-395)
Supplement: Additional file 1 — Phamerator program. Phamerator program. [file 1471-2105-12-395-S1.GZ › phamerator-1.1/phamerator/Phamerator]

#!/usr/bin/env python

# This program is free software; you can redistribute it and/or modify
# it under the terms of the GNU General Public License as published by
# the Free Software Foundation; either version 2 of the License, or
# (at your option) any later version.
#
# This program is distributed in the hope that it will be useful,
# but WITHOUT ANY WARRANTY; without even the implied warranty of
# MERCHANTABILITY or FITNESS FOR A PARTICULAR PURPOSE.  See the
# GNU General Public License for more details.
#
# You should have received a copy of the GNU General Public License
# along with this program; if not, write to the Free Software
# Foundation, Inc., 59 Temple Place - Suite 330, Boston, MA 02111-1307, USA.
#
# Copyright Steve Cresawn, 2006-2011

try:
  from phamerator import logger, cartographer, PhamDisplay, pham, import_phage, config, getopt, db_status
 
except:
  import sys, os, getopt
  sys.path.append(os.path.join(os.path.dirname(__file__), '..'))
  print sys.path
  from phamerator import logger, cartographer, PhamDisplay, pham, import_phage, config, db_status
import MySQLdb
import Queue, sys, os, time, string, gobject, cairo, threading, goocanvas, gconf, subprocess, pango
import urllib2
import shutil
import ConfigParser
from Bio import AlignIO
#from Bio.Align.Applications import ClustalwCommandline
import urllib

#from pkg_resources import resource_filename

gobject.threads_init()
from phamerator.import_phage import *
from datetime import date
try:
  import pygtk
  #pygtk.require("2.0")
except:
  sys.exit(1)
  #logger.logger.log()
try:
  import gtk
  import gtk.glade
except:
  sys.exit()

from pickle import *

class Phage:
  def __init__(self):
    self.name = ''

class gladeFile:
  def __init__(self):
    gladeFilePath = os.path.join(os.path.dirname(os.path.abspath(__file__)),"phamerator.glade")
    if os.path.exists(gladeFilePath):
      self.filename = gladeFilePath
    else:
      self.filename = os.path.join('/usr/share/phamerator/glade/',"phamerator.glade")

class ConfigChecker:
  def __init__(self, file):
    print 'checking %s' % file
    i = open(file)
    lines = i.readlines()
    i.close()
    
    outlines = []
    for line in lines:
      l = line.replace('~', os.environ['HOME'])
      l = l.replace('"', '')
      outlines.append(l)
    print outlines
    o = open(file, 'w')
    for line in outlines:
      o.write(line)
    o.close()

class BlastCustomLocationDialog:
  def __init__(self):
    print "opening blastCustomLocationDialog"
  def run(self):
    self.gladefile = gladeFile().filename
    self.wTree = gtk.glade.XML(self.gladefile, "blastCustomLocationDialog")
    self.dlg = self.wTree.get_widget("blastCustomLocationDialog")
    self.dlg.set_current_folder(os.environ['HOME'])
    self.result = self.dlg.run()
    self.dlg.hide()
    return self.result

class OpenBlastFolderDialog:
  def __init__(self):
    print "opening OpenBlastFolderDialog"
  def run(self):
    self.gladefile = gladeFile().filename
    self.wTree = gtk.glade.XML(self.gladefile, "openBlastFolderDialog")
    self.dlg = self.wTree.get_widget("openBlastFolderDialog")
    self.dlg.set_current_folder(os.environ['HOME'])
    self.result = self.dlg.run()
    self.dlg.hide()
    return self.result

class BlastDownloadDialog:
  def __init__(self,showPopUp=True,filePath=None):
    self.gladefile = gladeFile().filename
    self.wTree = gtk.glade.XML(self.gladefile, "blastDownloadDialog")
    dic = {"on_specifyButton_activate" : self.on_specifyButton_activate,"on_downloadSpecificPathButton_activate":self.on_downloadSpecificPathButton_activate, "on_okbutton_activate":self.on_okbutton_activate}
    self.dlg = self.wTree.get_widget("blastDownloadDialog")
    self.wTree.signal_autoconnect(dic)
    #self.wTree.get_widget("specifyImage").hide()
    #self.wTree.get_widget("specifyLabel").hide()
    self.info = None
    self.filePath = None
    self.isGoodFilePath = False
    self.badPATH = False

  def on_okbutton_activate(self,widget):
    print "ok Button"
    if self.wTree.get_widget("downloadRadio").get_active() == True:
      self.info = "download:defaultLocation"
    elif self.wTree.get_widget("specifyRadio").get_active()==True:
      if self.isGoodFilePath == True:
        self.info = "existing:" + self.filePath
      else:
        self.on_specifyButton_activate(None)
    elif self.wTree.get_widget("downloadSpecificPathRadio").get_active()==True:
      if self.filePath != None:
        self.info = "download:" + self.filePath
      else:
        self.on_downloadSpecificPathButton_activate(None)

  def on_downloadSpecificPathButton_activate(self,widget):
    print "on_downloadSpecificPathButton_activate"
    self.wTree.get_widget("downloadSpecificPathRadio").set_active(True)
    self.dlg.hide()
    fileChooser = BlastCustomLocationDialog()
    result = fileChooser.run()
    if result == gtk.RESPONSE_OK:
      fname = fileChooser.dlg.get_filename()
      print fname
      self.filePath = fname
      self.info = "download:" + self.filePath
    else:
      self.run()
 
  def on_specifyButton_activate(self,widget):
    print "on_specifyButton_activate"
    self.wTree.get_widget("specifyRadio").set_active(True)
    self.dlg.hide()
    fileChooser = OpenBlastFolderDialog()
    result = fileChooser.run()
    if result == gtk.RESPONSE_OK:
      fname = fileChooser.dlg.get_filename()
      print fname
      blast_dir = fname
      if os.path.exists(os.path.join(blast_dir,'bin','bl2seq')):
        self.isGoodFilePath = True
        self.filePath = blast_dir
        #self.wTree.get_widget("specifyImage").hide()
        #self.wTree.get_widget("specifyLabel").hide()
        print self.filePath + " is all good"
        self.info = "existing:" + self.filePath
      else:
        print "bad PATH!"
        md = gtk.MessageDialog(parent=None,flags=gtk.DIALOG_DESTROY_WITH_PARENT, type=gtk.MESSAGE_INFO, buttons=gtk.BUTTONS_CLOSE, message_format="The location you selected does not contain the BLAST binaries.\nPlease try again or make a new selection.")
        md.run()
        md.destroy()
        self.run()
    else:
      self.run()

  def run(self):
    self.result = self.dlg.run()
    while gtk.events_pending():
      gtk.main_iteration(False)
    return self.info


class PreferencesDialog:
  def __init__(self,pManager):
    self.PManager = pManager
    self.gladefile = gladeFile().filename
    self.wTree = gtk.glade.XML(self.gladefile, "preferencesDialog")
    dic = {"preferencesChangedSignalHandler" : self.preferencesChangedSignalHandler,"radioChangedSignalHandler":self.radioChangedSignalHandler, "on_preferencesServerComboBox_changed": self.on_preferencesServerComboBox_changed, "on_preferencesDatabaseComboBox_changed": self.on_preferencesDatabaseComboBox_changed, "on_eValuesCheckBox_toggled": self.on_eValuesCheckBox_toggled, "on_blastAlignmentCheckBox_toggled": self.on_blastAlignmentCheckBox_toggled}
    self.dlg = self.wTree.get_widget("preferencesDialog")
    conf = config.PhameratorConfiguration()
    if conf.get('/apps/phamerator/pham_circle_color_scheme') == 'alignmentType':
      self.wTree.get_widget("alignmentTypeRadioButton").set_active(True)
      self.wTree.get_widget("phamColorRadioButton").set_active(False)
    if conf.get('/apps/phamerator/pham_circle_color_scheme') == 'phamColor':
      self.wTree.get_widget("alignmentTypeRadioButton").set_active(False)
      self.wTree.get_widget("phamColorRadioButton").set_active(True)
    self.wTree.get_widget("transparency_slider").get_adjustment().set_value(conf.get_float('/apps/phamerator/transparency_adjustment'))
    self.wTree.get_widget("eValuesCheckBox").set_active(conf.get_bool('/apps/phamerator/show_alignment_text'))
    self.wTree.get_widget("blastAlignmentCheckBox").set_active(conf.get_bool('/apps/phamerator/show_alignment'))
    import ConfigParser
    cfg = ConfigParser.RawConfigParser()
    cfg.read(os.path.join(os.environ['HOME'], '.phamerator', 'phamerator.conf'))
    if cfg.get('Phamerator','draw_blast_alignments') == 'False':
      self.wTree.get_widget("eValuesCheckBox").set_sensitive(False)
      self.wTree.get_widget("blastAlignmentCheckBox").set_sensitive(False)
    self.wTree.signal_autoconnect(dic)
    cfg = ConfigParser.RawConfigParser()
    cfg.read(os.path.join(os.environ['HOME'], '.phamerator', 'phamerator.conf'))
    try:
      self.database = cfg.get('Phamerator','defaultDatabase')
      print "self.database = " + self.database
    except: self.database = 'SEA'
    try: self.remote_server = cfg.get('Phamerator','defaultServer')
    except: self.remote_server = 'phamerator.csm.jmu.edu'

    comboBoxes = [('server', 'preferencesServerComboBox'), ('database', 'preferencesDatabaseComboBox')]
    for box in comboBoxes:
      boxType, boxName = box[0], box[1]
      cbe = self.wTree.get_widget(boxName)
      listStore = gtk.ListStore(str)
      cbe.set_model(listStore)
      cbe.set_text_column(0)
      if boxType == 'server':
        others = cfg.get('Phamerator','otherServers')
      elif boxType == 'database':
        others = cfg.get('Phamerator','otherDatabases')
      otherList = others.split(',')
      otherListNew = []
      for n,o in enumerate(otherList):
        if o != "":
          otherListNew.append(o.strip())
      otherListNew.sort()
      for o in otherListNew:
        print o
        listStore.append(row=(o,))
      if boxType == 'server':
        listStore.prepend(row=(self.remote_server,))
      elif boxType == 'database':
        cbe.prepend_text(self.database)
      cbe.set_active(0)

  def on_eValuesCheckBox_toggled(self, widget):
    conf = config.PhameratorConfiguration()
    conf.set_bool('/apps/phamerator/show_alignment_text', widget.get_active())

  def on_blastAlignmentCheckBox_toggled(self, widget):
    conf = config.PhameratorConfiguration()
    conf.set_bool('/apps/phamerator/show_alignment', widget.get_active())

  def radioChangedSignalHandler(self,widget):
    conf = config.PhameratorConfiguration()
    if self.wTree.get_widget("alignmentTypeRadioButton").get_active()==True:
      conf.set('/apps/phamerator/pham_circle_color_scheme','alignmentType')
    elif self.wTree.get_widget("phamColorRadioButton").get_active()==True:
      conf.set('/apps/phamerator/pham_circle_color_scheme','phamColor')
    if self.PManager.wTree.get_widget("phamCircleToggleToolButton").get_active() == True:
      self.PManager.draw_phamCircle_canvas()
      self.PManager.phamCircleWTree.get_widget('phamCircleWindow').show()

  def preferencesChangedSignalHandler(self,widget):
    conf = config.PhameratorConfiguration()
    print str(self.wTree.get_widget("transparency_slider").get_adjustment().get_value())
    conf.set_float('/apps/phamerator/transparency_adjustment',self.wTree.get_widget("transparency_slider").get_adjustment().get_value())
    if self.PManager.wTree.get_widget("phamCircleToggleToolButton").get_active() == True:
      self.PManager.phamCircle.set_threshold(self.wTree.get_widget("transparency_slider").get_adjustment().get_value()/100)
      self.PManager.phamCircle.update_arc_groupModel(self.PManager.phamCircleWTree.get_widget("arc_scale").get_adjustment().get_value()/100)

  def create_config_file(self):
    if not os.path.exists(os.path.join(os.environ['HOME'], '.phamerator')):
      print '~/.phamerator directory is missing--creating one for you'
      os.mkdir(os.path.join(os.environ['HOME'], '.phamerator'))
    if not os.path.exists(os.path.join(os.environ['HOME'], '.phamerator', 'phamerator.conf')):
      print 'phamerator.conf file is missing--creating one for you'
      try: 
        shutil.copyfile(os.path.join(os.curdir, 'config', 'phamerator.conf.sample'), os.path.join(os.environ['HOME'], '.phamerator', 'phamerator.conf'))
      except:
        shutil.copyfile(os.path.join('/usr/share/phamerator/config/', 'phamerator.conf.sample'), os.path.join(os.environ['HOME'], '.phamerator', 'phamerator.conf'))

  def on_preferencesServerComboBox_changed(self, widget):
    import ConfigParser
    cfg = ConfigParser.RawConfigParser()
    try:
      cfg.read(os.path.join(os.environ['HOME'], '.phamerator', 'phamerator.conf'))
      self.server = cfg.get('Phamerator','defaultServer')
    except:
      self.create_config_file()
      cfg.read(os.path.join(os.environ['HOME'], '.phamerator', 'phamerator.conf'))
      self.server = cfg.get('Phamerator','defaultServer')
    if self.server.startswith('http://'):
      self.server = self.server[7:]
    try:
      print "checking server: http://%s" % (widget.child.get_text())
      f = urllib2.urlopen('http://%s' % (widget.child.get_text()), timeout=10)
      print widget.child.get_text() + " is a valid server, adding to phamerator.conf"
      try:
        otherServers = cfg.get('Phamerator','otherServers')
        otherServers = otherServers.split(',')
      except:
        otherServers = []
      serverDict = {}
      for item in otherServers:
        item = item.rstrip()
        item = item.lstrip()
        if item != "":
          serverDict[item] = 0
      adder = self.server.rstrip()
      adder = adder.lstrip()
      if (adder not in serverDict.keys()):
        serverDict[adder] = 0
      current = widget.child.get_text()
      if (current in serverDict.keys()):
        del serverDict[current]
      else:
        cbe = self.wTree.get_widget("preferencesServerComboBox")
        cbe.prepend_text(current)
      otherServers = serverDict.keys()
      otherServers.sort()
      import string
      otherServers = string.join(otherServers, ',')
      cfg.set('Phamerator','otherServers', otherDatabases)
      cfg.set('Phamerator','defaultServer', widget.child.get_text())
    except:
      print "Invalid server: " + widget.child.get_text() + ", falling back to phamerator.csm.jmu.edu"
      otherServers = cfg.get('Phamerator','otherServers')
      otherServers = otherServers.split(',')
      otherServers.sort()
      serverDict = {}
      for item in otherServers:
        item = item.rstrip()
        item = item.lstrip()
        if item != "":
          serverDict[item] = 0
      adder = self.server
      adder = adder.lstrip()
      adder = adder.rstrip()
      if (adder not in serverDict):
        serverDict[adder] = 0
      keys = serverDict.keys()
      keys.sort()
      try:
        del serverDict['phamerator.csm.jmu.edu']
      except:
        cbe = self.wTree.get_widget("preferencesServerComboBox")
        cbe.prepend_text('phamerator.csm.jmu.edu')
        print "phamerator.csm.jmu.edu not in otherServers"
      otherServers = serverDict.keys()
      otherServers.sort()
      import string
      otherServers = string.join(otherServers, ',')
      cfg.set('Phamerator','otherServers', otherServers)
      cfg.set('Phamerator','defaultServer', 'phamerator.csm.jmu.edu')
    cfg_file = open(os.path.join(os.environ['HOME'], '.phamerator', 'phamerator.conf'), 'w')
    cfg.write(cfg_file)
    cfg_file.close()
 
  def on_preferencesDatabaseComboBox_changed(self, widget):
    import ConfigParser
    cfg = ConfigParser.RawConfigParser()
    try:
      cfg.read(os.path.join(os.environ['HOME'], '.phamerator', 'phamerator.conf'))
      self.database = cfg.get('Phamerator','defaultDatabase')
    except:
      self.create_config_file()
      cfg.read(os.path.join(os.environ['HOME'], '.phamerator', 'phamerator.conf'))
      self.database = cfg.get('Phamerator','defaultDatabase')
    try:
      print "checking for database: http://%s/sea/%s.sql" % (self.server, widget.child.get_text())
      f = urllib2.urlopen('http://%s/sea/%s.sql' % (self.server, widget.child.get_text()), timeout=10)
      print widget.child.get_text() + " is a valid database, adding to phamerator.conf"
      try:
        otherDatabases = cfg.get('Phamerator','otherDatabases')
        otherDatabases = otherDatabases.split(',')
      except:
        otherDatabases = []
      dbDict = {}
      for item in otherDatabases:
        item = item.rstrip()
        item = item.lstrip()
        if item != "":
          dbDict[item] = 0
      adder = self.database.rstrip()
      adder = adder.lstrip()
      if (adder not in dbDict.keys()):
        dbDict[adder] = 0
      current = widget.child.get_text()
      if (current in dbDict.keys()):
        del dbDict[current]
      else:
        cbe = self.wTree.get_widget("preferencesDatabaseComboBox")
        cbe.prepend_text(current)
      otherDatabases = dbDict.keys()
      otherDatabases.sort()
      import string
      otherDatabases = string.join(otherDatabases, ',')
      cfg.set('Phamerator','otherDatabases', otherDatabases)
      cfg.set('Phamerator','defaultDatabase', widget.child.get_text())
    except:
      print "Invalid database: " + widget.child.get_text() + ", falling back to SEA."
      otherDatabases = cfg.get('Phamerator','otherDatabases')
      otherDatabases = otherDatabases.split(',')
      otherDatabases.sort()
      dbDict = {}
      for item in otherDatabases:
        item = item.rstrip()
        item = item.lstrip()
        if item != "":
          dbDict[item] = 0
      adder = self.database
      adder = adder.lstrip()
      adder = adder.rstrip()
      if (adder not in dbDict):
        dbDict[adder] = 0
      keys = dbDict.keys()
      keys.sort()
      try:
        del dbDict['SEA']
      except:
        cbe = self.wTree.get_widget("preferencesDatabaseComboBox")
        cbe.prepend_text('SEA')
        print "SEA not in otherDatabases"
      otherDatabases = dbDict.keys()
      otherDatabases.sort()
      import string
      otherDatabases = string.join(otherDatabases, ',')
      cfg.set('Phamerator','otherDatabases', otherDatabases)
      cfg.set('Phamerator','defaultDatabase', 'SEA')
    cfg_file = open(os.path.join(os.environ['HOME'], '.phamerator', 'phamerator.conf'), 'w')
    cfg.write(cfg_file)
    cfg_file.close()

  def change_window_title(self, title):
    window = self.PManager.wTree.get_widget('mainWindow')
    window.set_title(title)

  def run(self):
    self.result = self.dlg.run()
    self.dlg.hide()
    return self.result

class AddPhageDialog:
  """This class is used to show AddPhageDialog"""
  def __init__(self, name=''):
    #setup the phage that we will return
    self.phage = Phage()
    self.logger = logger.logger(True)

  def run(self):
    """This function will show the addPhageDialog"""  
    #load the dialog from the glade file    

    self.gladefile = gladeFile().filename
    self.wTree = gtk.glade.XML(self.gladefile, "AddPhageDialog") 
    #Get the actual dialog widget
    self.dlg = self.wTree.get_widget("AddPhageDialog")
    #Get all of the Entry Widgets and set their text
    self.enName = self.wTree.get_widget("AddPhage_EnterName")
    self.allowRefSeqsCheckBox = self.wTree.get_widget("allowRefSeqsCheckBox")
  
    #run the dialog and store the response
    self.result = self.dlg.run()
    #get the value of the entry fields
    self.phage.name = self.enName.get_text()
    #we are done with the dialog, destroy it
    self.dlg.destroy()
    if self.result == gtk.RESPONSE_CANCEL: return None
    self.logger.log('destroying AddPhageDialog')
    #return the result and the phage
    return (self.result,self.phage,self.allowRefSeqsCheckBox.get_active())

class Dialog:
  """Generic dialog class"""
  def __init__(self, name=None):
    #setup the glade file
    self.gladefile = gladeFile().filename
    self.client = gconf.client_get_default()
    self.conf = config.PhameratorConfiguration()
    self.current_folder = self.conf.get('/apps/phamerator/default_folder')
    if not self.current_folder: self.current_folder = os.path.join(os.environ['HOME'], 'Desktop')
    self.wTree = gtk.glade.XML(self.gladefile, name)
    if name is not None: self.wTree.get_widget(name).set_current_folder(self.current_folder)
  def set_current_folder(self, folder):
    self.conf.set('/apps/phamerator/default_folder', folder)

class SaveDialog(Dialog):
  """Generic dialog for phamerator file-saving operations"""
  def __init__(self, name):
    print 'creating saveDialog'
    #Dialog.__init__(self)
    self.gladefile = gladeFile().filename
    self.wTree = gtk.glade.XML(self.gladefile, name)
    #self.wTree = gtk.glade.XML(self.gladefile, name)
    self.current_folder = os.path.join(os.environ['HOME'], 'Desktop')
    if name is not None: self.wTree.get_widget(name).set_current_folder(self.current_folder)
  def get_chooser_filename(self, chooser):
    filename = chooser.get_filename()
    choices = ['','svg','pdf','ps', 'png']
    combo = self.wTree.get_widget('saveAsComboBox')
    ext = choices[combo.get_active()]
    if not ext:
      ext = filename.split('.')[-1]
      if ext not in ['svg', 'pdf', 'ps', 'png']:
        ext = None
    return filename, ext

class AboutDialog(Dialog):
  """This class is used to show AboutDialog"""
  def __init__(self):
    #setup the glade file
    pass
  def run(self):
    self.gladefile = gladeFile().filename
    self.wTree = gtk.glade.XML(self.gladefile, "AboutDialog")
    self.dlg = self.wTree.get_widget("AboutDialog")
    self.dlg.set_version('1.0.9')
    self.result = self.dlg.run()
    self.dlg.destroy()

class WhatsNewDialog(Dialog):
  """This class is used to show WhatsNewDialog"""
  def __init__(self):
    pass
  def run(self):
    self.gladefile = gladeFile().filename
    self.wTree = gtk.glade.XML(self.gladefile, "whatsNewDialog")
    self.dlg = self.wTree.get_widget("whatsNewDialog")
    self.result = self.dlg.run()
    self.dlg.destroy()

class DbStatsDialog(Dialog):
  """This class is used to show DbStatsDialog"""
  def __init__(self,c):
    self.c = c

  def show_number_of_genes(self):
    n = get_number_of_genes(self.c)
    genesLabel = self.wTree.get_widget("genesLabel")
    genesLabel.set_text('Genes (%s)' % n)
    
  def show_number_of_genomes(self):
    n = get_number_of_genomes(self.c)
    genomesLabel = self.wTree.get_widget("genomesLabel")
    genomesLabel.set_text('Genomes (%s)' % n)
 
  def show_number_of_phamilies(self):
    n = get_number_of_phamilies(self.c)
    phamiliesLabel = self.wTree.get_widget("phamiliesLabel")
    phamiliesLabel.set_text('Phamilies (%s)' % n)
 
  def show_genome_length_min(self):
    phage, length = get_shortest_genome(self.c)
    GenomeLengthMin = self.wTree.get_widget("GenomeLengthMin")
    GenomeLengthMin.set_text("%s bp (%s)" % (length, phage))

  def show_genome_length_max(self):
    phage, length = get_longest_genome(self.c)
    GenomeLengthMax = self.wTree.get_widget("GenomeLengthMax")
    GenomeLengthMax.set_text("%s bp (%s)" % (length, phage))

  def show_genome_length_mean(self):
    length = get_mean_genome_length(self.c)
    GenomeLengthMean = self.wTree.get_widget("GenomeLengthMean")
    GenomeLengthMean.set_text("%s bp" % length)

  def show_genome_gc_min(self):
    pass
  def show_genome_gc_max(self):
    pass
  def show_genome_gc_mean(self):
    pass
  def show_gene_length_min(self):
    phage, gene, length = get_shortest_gene(self.c)
    GeneLengthMin = self.wTree.get_widget("GeneLengthMin")
    GeneLengthMin.set_text("%s bp (%s %s)" % (length, phage, gene))


  def show_gene_length_max(self):
    phage, gene, length = get_longest_gene(self.c)
    GeneLengthMax = self.wTree.get_widget("GeneLengthMax")
    GeneLengthMax.set_text("%s bp (%s %s)" % (length, phage, gene))


  def show_gene_length_mean(self):
    length = get_mean_gene_length(self.c)
    GeneLengthMean = self.wTree.get_widget("GeneLengthMean")
    GeneLengthMean.set_text("%s bp" % length)


  def show_gene_gc_min(self):
    pass
  def show_gene_gc_max(self):
    pass
  def show_gene_gc_mean(self):
    pass
  def show_phamily_size_min(self):
    # name is a list containing the names of all phams of size 'size'
    name, size = get_smallest_pham_size(self.c)
    PhamilySizeMin = self.wTree.get_widget("PhamilySizeMin")
    if len(name) > 1:
      PhamilySizeMin.set_text("%s phams of size %s" % (len(name), size))
    else:
      PhamilySizeMin.set_text("size=%s(phamily=%s)" % (size, name))

  def show_phamily_size_max(self):
    # name is a list containing the names of all phams of size 'size'
    name, size = get_largest_pham_size(self.c)
    PhamilySizeMax = self.wTree.get_widget("PhamilySizeMax")
    if len(name) > 1:
      PhamilySizeMax.set_text("%s phams of size %s" % (len(name), size))
    else:
      PhamilySizeMax.set_text("%s (phamily %s)" % (size, str(int(name[0][0]))))

  def show_phamily_size_mean(self):
    size = get_mean_pham_size(self.c)
    PhamilySizeMean = self.wTree.get_widget("PhamilySizeMean")
    PhamilySizeMean.set_text("%s" % size)

  def show_phamily_gc_min(self):
    pass
  def show_phamily_gc_max(self):
    pass
  def show_phamily_gc_mean(self):
    pass

  def run(self):
    self.gladefile = gladeFile().filename
    self.wTree = gtk.glade.XML(self.gladefile, "dbStatsDialog")

    self.show_number_of_genes()
    self.show_number_of_genomes()
    self.show_number_of_phamilies()
    self.show_genome_length_min()
    self.show_genome_length_max()
    self.show_genome_length_mean()
    self.show_gene_length_min()
    self.show_gene_length_max()
    self.show_gene_length_mean()
    self.show_phamily_size_min()
    self.show_phamily_size_max()
    self.show_phamily_size_mean()

    self.dlg = self.wTree.get_widget("dbStatsDialog")
    self.result = self.dlg.run()
    self.dlg.destroy()

class ErrorAddingPhageDialog(Dialog):
  """This class is used to show ErrorAddingPhageDialog, usually when user tries
  to add a phage that is already in the database"""
  def __init__(self, errorMessage='Could not add phage to database'):
    self.msg = errorMessage
  def run(self):
    self.gladefile = gladeFile().filename
    self.wTree = gtk.glade.XML(self.gladefile, "ErrorAddingPhageDialog")
    self.dlg = self.wTree.get_widget("ErrorAddingPhageDialog")
    errTextView = self.wTree.get_widget("errorAddingPhageTextView") # errorAddingPhageTextView
    errText = gtk.TextBuffer(table=None)
    errText.set_text(self.msg)
    errTextView.set_buffer(errText)
    self.result = self.dlg.run()
    self.dlg.destroy()
    return self.result

class PhageChooserDialog(Dialog):
  """This class is used to present a list of phages to the user when more than one result
  was returned from using the 'Add' button.  The user must choose a phage from the list
  or cancel the 'Add' attempt."""
  def __init__(self, results):
    self.gi_list = results
    self.gladefile = gladeFile().filename
    self.active = None
  def callback(self, widget, data=None):
    self.active = data
  def run(self):
    from Bio import Entrez, SeqIO
    self.wTree = gtk.glade.XML(self.gladefile, "phageChooserDialog")
    self.dlg = self.wTree.get_widget("phageChooserDialog")
    box = self.wTree.get_widget('pickAddPhageResultBox')

    radio_button = None
    for n, gi in enumerate(self.gi_list):
      handle = Entrez.efetch(db='nucleotide', id=gi, rettype='gb')
      record = SeqIO.read(handle, 'genbank')
      radio_button = gtk.RadioButton(group=radio_button, label=record.description)
      radio_button.connect("toggled", self.callback, record)
      if n == 0:
        radio_button.set_active(True)
        self.callback(None, record)
      radio_button.show()
      box.pack_start(radio_button, False, False, 0)
    box.show_all()
    r=self.dlg.run()
    self.dlg.destroy()
    if r == gtk.RESPONSE_OK:
      return self.active
    else:
      return None

class batchFileSaveAsDialog(SaveDialog):
  """This class is used to show the batchFileSaveAsDialog, when a user wants to save a 
  bunch of images in a non-interactive way"""
  def __init__(self, pM):
    SaveDialog.__init__(self, "batchFileSaveAsDialog")
    self.gladefile = gladeFile().filename
    dic = {"on_appendDateCheckButton_toggled" : self.on_appendDateCheckButton_toggled}
    self.wTree.signal_autoconnect(dic)
    self.chooser = self.wTree.get_widget("batchFileSaveAsDialog")
    #self.chooser.set_current_name('pham####')
    self.pM = pM

  def on_appendDateCheckButton_toggled(self, widget):
    appendButton = self.wTree.get_widget('appendDateCheckButton')
    today = date.today()
    currentName = os.path.split(self.chooser.get_filename())[-1]
    if appendButton.get_active():
      currentName = '%s-%s' % (currentName,today)
    else:
      currentName = currentName.replace('-%s' % today, '')

  def run(self):
    combo = self.wTree.get_widget('saveAsComboBox')
    combo.set_active(0)
    cols = self.pM.dataTreeView.get_columns()
    mapType = cols[0].get_title()
    if mapType == 'Phamily':
      treeSelection = self.pM.dataTreeView.get_selection()
      (model, pathlist) = treeSelection.get_selected_rows()
      phamsToSave = []
      for path in pathlist:
        iter = self.pM.dataTreeStore.get_iter(path)
        phamName = str(self.pM.dataTreeStore.get_value(iter,0))
        phamsToSave.append(phamName)
    else: print 'Phamily not selected'

    response = self.chooser.run()

    if response == gtk.RESPONSE_OK:
      dirname, ext = self.get_chooser_filename(self.chooser)
      if not ext: ext = 'pdf'
      
      for phamName in phamsToSave:
        filename = 'pham' + phamName + '.' + ext
        self.pM.draw_phamCircle_canvas(phamName=phamName)
        self.pM.phamCircleCanvas.set_bounds(0,0, 10000, 10000)
        filename = os.path.join(dirname, filename)
        if ext == 'svg':
          surface = cairo.SVGSurface (filename, 9*72, 10*72)
        elif ext == 'pdf':
          surface = cairo.PDFSurface (filename, 9*72, 10*72)
        elif ext == 'ps':
          surface = cairo.PSSurface (filename, 9*72, 10*72)
        elif ext == 'png':
          surface = cairo.ImageSurface (cairo.FORMAT_ARGB32, 9*72, 10*72)

        cr = cairo.Context (surface)

        # center in the page (9x10)
        cr.translate (36, 130)
        self.pM.phamCircleCanvas.render (cr, None, 0.1)
        cr.show_page ()
        if ext == 'png': surface.write_to_png(filename)
    elif response == gtk.RESPONSE_CANCEL:
      pass
    self.chooser.destroy()

class BLASTWarningDialog(Dialog):
  """This class is used to show the BLASTWarningDialog"""
  def __init__(self):
    self.gladefile = gladeFile().filename
    import gconf
    self.client = gconf.client_get_default()
    self.client.add_dir('/apps/phamerator', gconf.CLIENT_PRELOAD_NONE)
    hideDialog = self.client.get_bool('/apps/phamerator/hide_BLAST_warning_dialog')

  def run(self):
    import gconf
    hideDialog = self.client.get_bool('/apps/phamerator/hide_BLAST_warning_dialog')

    if hideDialog: return
    self.client.set_bool('/apps/phamerator/hide_BLAST_warning_dialog', True)
    print 'trying to set hideBLASTWarningDialog to True'
    self.wTree = gtk.glade.XML(self.gladefile, "BLASTWarningDialog")
    self.dlg = self.wTree.get_widget("BLASTWarningDialog")
    self.result = self.dlg.run()
    self.dlg.destroy()

class accountCreationSuccessDialog(Dialog):
  """This class is used to show the accountCreationSuccessDialog"""
  def run(self):
    self.wTree = gtk.glade.XML(self.gladefile, "accountCreationSuccessDialog")
    self.dlg = self.wTree.get_widget("accountCreationSuccessDialog")
    self.result = self.dlg.run()
    self.dlg.destroy()

class accountCreationErrorDialog(Dialog):
  """This class is used to show the accountCreationErrorDialog"""
  def __init__(self):
    Dialog.__init__(self)
    self.wTree = gtk.glade.XML(self.gladefile, "accountCreationErrorDialog")
  def run(self):
    self.dlg = self.wTree.get_widget("accountCreationErrorDialog")
    self.result = self.dlg.run()
    self.dlg.destroy()

class databaseSetupWarningDialog(Dialog):
  """This class is used to show the databaseSetupWarningDialog"""
  def __init__(self, dbname):
    self.gladefile = gladeFile().filename
    self.wTree = gtk.glade.XML(self.gladefile, "databaseSetupWarningDialog")
    self.dbname = self.wTree.get_widget("databaseSetupWarningDbname")
    self.dbname.set_text(dbname)
  def run(self):
    self.dlg = self.wTree.get_widget("databaseSetupWarningDialog")
    self.dlg.set_default_response(gtk.RESPONSE_OK)
    self.result = self.dlg.run()
    self.pwd = self.wTree.get_widget("databaseSetupWarningPassword").get_text()
    self.dbname = self.wTree.get_widget("databaseSetupWarningDbname").get_text()
    self.dlg.destroy()
    return self.result

class databaseConnectionErrorDialog(Dialog):
  """This class is used to show the databaseConnectionErrorDialog"""
  def __init__(self, error):
    print error
    errno, errmsg = error
    self.gladefile = gladeFile().filename
    self.wTree = gtk.glade.XML(self.gladefile, "databaseConnectionErrorDialog")
    label = self.wTree.get_widget("databaseConnectionErrorLabel")
    label.set_text('%s: %s' % (errno, errmsg))
  def run(self):
    self.dlg = self.wTree.get_widget("databaseConnectionErrorDialog")
    self.result = self.dlg.run()
    self.dlg.destroy()

class OpenGenBankFileDialog:
  """This class is used to show the file dialog needed to select a GenBank file to add to the database"""
  def __init__(self):
    #setup the phage that we will return
    self.logger = logger.logger(True)
  def run(self):
    self.gladefile = gladeFile().filename
    self.wTree = gtk.glade.XML(self.gladefile, "OpenGenBankFileDialog")
    self.dlg = self.wTree.get_widget("OpenGenBankFileDialog")
    self.result = self.dlg.run()
    self.dlg.hide()
    return self.result

class ExportFastaDialog(Dialog):
  def __init__(self):
    Dialog.__init__(self, 'exportFastaDialog')

  def run(self):
    self.dlg = self.wTree.get_widget("exportFastaDialog")
    self.result = self.dlg.run()
    #self.set_current_folder(os.path.split(self.dlg.get_filename()[-2:-1]))
    self.dlg.hide()
    return self.result

     # if the user didn't cancel
      # get the selected filename
      # get the data from the database
      # if the file doesn't already exist:
        # write it 
      # else:
        # go back to open the file chooser   

class ExportPhamTableDialog(Dialog):
  def __init__(self):
    Dialog.__init__(self, "phamTableFileChooserDialog")
    #self.wTree = gtk.glade.XML(self.gladefile, "phamTableFileChooserDialog")
  def run(self):
    self.dlg = self.wTree.get_widget("phamTableFileChooserDialog")
    self.result = self.dlg.run()
    self.dlg.hide()
    return self.result

class ExportClusterTableDialog(Dialog):
  def __init__(self):
    Dialog.__init__(self, "phamTableFileChooserDialog")
    #self.wTree = gtk.glade.XML(self.gladefile, "phamTableFileChooserDialog")
  def run(self):
    self.dlg = self.wTree.get_widget("phamTableFileChooserDialog")
    self.result = self.dlg.run()
    self.dlg.hide()
    return self.result

class ExportFastaNucleotideDialog(Dialog):
  def __init__(self):
    Dialog.__init__(self, "exportFastaNucleotideDialog")
    #self.wTree = gtk.glade.XML(self.gladefile, "exportFastaNucleotideDialog")
  def run(self):
    self.dlg = self.wTree.get_widget("exportFastaNucleotideDialog")
    self.result = self.dlg.run()
    self.extra = int(self.wTree.get_widget('extraNucleotidesSpinButton').get_value())
    self.dlg.hide()
    return self.result, self.extra

class ExportFastaGenomeDialog(Dialog):
  def __init__(self):
    Dialog.__init__(self, "exportFastaGenomeDialog")
    #self.wTree = gtk.glade.XML(self.gladefile, "exportFastaGenomeDialog")
  def run(self):
    self.dlg = self.wTree.get_widget("exportFastaGenomeDialog")
    self.result = self.dlg.run()
    self.dlg.hide()
    return self.result

class phageOpener(threading.Thread):
  def __init__(self, evnt, fname, progressQueue, c):
    threading.Thread.__init__(self)
    self.evnt = evnt
    self.fname = fname
    self.c = c
    self.progressQueue = progressQueue
    self.logger = logger.logger(True)
  def run(self):
    record = parse_GenBank_file(self.fname)
    problems = check_record_for_problems(record)
    if problems:
      self.logger.log('could not add phage due to the errors printed above\ndatabase is unchanged')
      pString = 'Phage cannot be added to the database for the following reasons:\n\n%s'\
        % string.join(problems, '\n\n')
      errorDlg = ErrorAddingPhageDialog(pString)
      result = errorDlg.run()
      self.logger.log(result)
      if result != gtk.RESPONSE_YES:
        self.evnt.set()
        return
    PhageID = add_phage(record, c = self.c)
    if PhageID:
      add_genes(record, c = self.c)
    else:
      self.logger.log('no PhageID was found')
      self.logger.log('exiting without making changes to the database')
    self.c.execute("COMMIT")
    self.evnt.set()
    self.logger.log('done adding phage') 

class phageSearch(threading.Thread):
  def __init__(self, phageName, allowRefSeqs, evnt, progressQueue, resultQueue, c):
    threading.Thread.__init__(self)
    self.c = c
    self.phageName = phageName
    self.allowRefSeqs = allowRefSeqs
    self.evnt = evnt
    self.progressQueue = progressQueue
    self.resultQueue = resultQueue
    self.logger = logger.logger(True)
  def run(self):
    NcbiQuery = query.query(self.phageName, self.allowRefSeqs)
    self.logger.log('running query...')
    NcbiQuery.run()
    self.logger.log('done running query')
    self.resultQueue.put(NcbiQuery.results)
    self.evnt.set()

class phageAdder(threading.Thread):
  def __init__(self, result, evnt, progressQueue, c):
    threading.Thread.__init__(self)
    self.c = c
    self.result = result
    self.evnt = evnt
    self.progressQueue = progressQueue
    self.logger = logger.logger(True)
  def run(self):
    self.logger.log('adding phage to phage table')
    PhageID = add_phage(self.result,c=self.c)
    if not PhageID:
      # show error dialog
      self.logger.log('error adding phage')
      errorDlg = ErrorAddingPhageDialog()
      errorDlg.run()
      self.evnt.set()
      return
    self.logger.log('adding genes to gene table')
    add_genes(self.result, c = self.c)
    self.logger.log('adding alignments to alignment table')
    self.logger.log('COMMIT changes')
    self.c.execute("COMMIT")
    self.logger.log('done')
    self.evnt.set()
    self.logger.log('done adding phage')

class downloadBlastThread(threading.Thread):
  def __init__(self,progressbar):
    threading.Thread.__init__(self)
    self.progressbar = progressbar
  def run(self):
    import ConfigParser
    cfg = ConfigParser.RawConfigParser()
    cfg.read(os.path.join(os.environ['HOME'], '.phamerator', 'phamerator.conf'))
    blast_dir = cfg.get('Phamerator','BLAST_dir')
    blast_version = '2.2.21'
    blast_dir_original = blast_dir
    blast_dir = blast_dir.rstrip('/"').lstrip('"')
    if blast_dir[0] == '~':
      blast_dir = blast_dir.lstrip('~/')
      blast_dir = os.path.join(os.environ['HOME'], blast_dir)
    if blast_dir != blast_dir_original:
      cfg.set('Phamerator','BLAST_dir', blast_dir)
      cfg_file = open(os.path.join(os.environ['HOME'], '.phamerator', 'phamerator.conf'), 'w')
      cfg.write(cfg_file)
      cfg_file.close()
    print "BLAST Directory: " + cfg.get('Phamerator','BLAST_dir')
    if not os.path.exists(blast_dir):
      "blast binary location does not exist, creating it."
      folders = blast_dir.split('/')
      location = '/'
      for folder in folders:
        print "trying " + os.path.join(location,folder)
        if not os.path.exists(os.path.join(location,folder)):
          print os.path.join(location,folder) + " does not exist, creating it."
          os.mkdir(os.path.join(location,folder))
        location = os.path.join(location,folder)
    fname = "blast-" + blast_version + "-ia32-linux.tar.gz"
    if not os.path.exists(os.path.join(blast_dir,'bin','bl2seq')):
      print "executable " + os.path.join(blast_dir, 'bin','bl2seq') + " does not exist, downloading from ncbi..."
      url = "ftp://ftp.ncbi.nlm.nih.gov/blast/executables/release/" + blast_version + "/" + fname
      print 'downloading BLAST from ' + url
      block_size = 10240
      i = 0
      count = 0
      temp = urllib2.urlopen(url)
      print temp
      headers = temp.info()
      size = int(headers['Content-Length'])
      data = open (os.path.join('/tmp',fname), 'wb')
      while i < size:
        data.write (temp.read(block_size))
        i = i + block_size
        count = count + 1
        fraction = float((count*block_size)/float(size))
        self.progressbar.set_fraction(fraction)
        self.progressbar.set_text("Downloading BLAST (" + str(int(fraction * 100.0)) + "% Complete)")
      data.close()
      temp.close()
      command = 'cd ' + blast_dir + ";" + 'tar xvf %s%s' % ("/tmp/", fname)
      print "extracting: " + command
      os.system(command)
      if not os.path.exists(os.path.join(blast_dir,("blast-" + blast_version))):
        print "error downloading"
      else:
        command = 'cd ' + os.path.join(blast_dir,("blast-" + blast_version)) + " ; mv ./* ../; " + "cd ..; " + "rm -R ./blast-" + blast_version
        print "moving: " + command
        os.system(command)
        print "finished downloading, starting Phamerator..." 

    self.progressbar.hide()
    import ConfigParser
    cfg = ConfigParser.RawConfigParser()
    cfg.read(os.path.join(os.environ['HOME'], '.phamerator', 'phamerator.conf'))
    cfg.set('Phamerator','draw_blast_alignments','True')
    cfg_file = open(os.path.join(os.environ['HOME'], '.phamerator', 'phamerator.conf'), 'w')
    cfg.write(cfg_file)
    cfg_file.close()
    conf = config.PhameratorConfiguration()
    conf.set_bool('/apps/phamerator/show_alignment_text', True)
    conf.set_bool('/apps/phamerator/show_alignment', True)

class ClustalWDisplay:
  #Uses PyGTK TextView to display the .aln file output from the ClustalWCommandLine

    def __init__(self):
        window = gtk.Window(gtk.WINDOW_TOPLEVEL)
        window.set_resizable(True)
        window.set_default_size(750,550)
        window.set_title("Clustal W Alignment")
        #window.set_border_width(0)

        box1 = gtk.VBox(False, 0)
        window.add(box1)
        box1.show()

        box2 = gtk.VBox(False, 0)
        box2.set_border_width(0)
        box1.pack_start(box2, True, True, 0)
        box2.show()

        sw = gtk.ScrolledWindow()
        sw.set_policy(gtk.POLICY_AUTOMATIC, gtk.POLICY_AUTOMATIC)
        textview = gtk.TextView()
        textbuffer = textview.get_buffer()
        sw.add(textview)
        sw.show()
        textview.show()

        box2.pack_start(sw)
        # Load the file into the text window
        infile = open("/tmp/gene_alignment_temp.aln", "r")

        if infile:
            string = infile.read()
            infile.close()
            textbuffer.set_text(string)

        hbox = gtk.HButtonBox()
        box2.pack_start(hbox, False, False, 0)
        hbox.show()

        vbox = gtk.VBox()
        vbox.show()
        hbox.pack_start(vbox, False, False, 0)

        separator = gtk.HSeparator()
        box1.pack_start(separator, False, True, 0)
        separator.show()

        box2 = gtk.VBox(False, 10)
        box2.set_border_width(0)
        box1.pack_start(box2, False, True, 0)
        box2.show()

        #button = gtk.Button("close")
        #button.connect("clicked", self.close_application)
        #box2.pack_start(button, True, True, 0)
        #button.set_flags(gtk.CAN_DEFAULT)
        #button.grab_default()
        #button.show()
        window.show()
    
        pangoFont = pango.FontDescription('Courier 10')
        textview.modify_font(pangoFont)
import pygtk
import gtk

class WeblogosDisplay:
  #Uses PyGTK box and scolled window to display an the .png file output from web_logos
  def __init__(self):
    window = gtk.Window(gtk.WINDOW_TOPLEVEL) 
    window.set_border_width(10)
    window.set_resizable(True)
    window.set_title("WebLogos")
    window.set_default_size(650,550)
    window.show()
    
    image = gtk.Image()
    image.set_from_file("/tmp/gene_alignment_temp.png")
    image.show()
    
    box1 = gtk.HBox(False, 0)
    box1.add(image)
    box1.show()
    
    sw = gtk.ScrolledWindow()
    sw.set_policy(gtk.POLICY_AUTOMATIC, gtk.POLICY_AUTOMATIC)
    window.add(sw)
    sw.add_with_viewport(box1)
    sw.show()

class phageManager:
  """This is the phageManager application"""

  def show_blast_download_warning(self):
    md = gtk.MessageDialog(parent=self.mw,flags=gtk.DIALOG_DESTROY_WITH_PARENT, type=gtk.MESSAGE_INFO, buttons=gtk.BUTTONS_CLOSE, message_format='Downloading BLAST.\nAll BLAST related features will be disabled until dowload completes.')
    md.run()
    md.destroy()

  def show_blast_download_complete(self):
    md = gtk.MessageDialog(parent=self.mw,flags=gtk.DIALOG_DESTROY_WITH_PARENT, type=gtk.MESSAGE_INFO, buttons=gtk.BUTTONS_CLOSE, message_format='Finished downloading BLAST, all BLAST related features will be enabled.')
    md.run()
    md.destroy()

  def __init__(self):
    gtk.glade.set_custom_handler(self.create_canvas)
    self.logger = logger.logger(True)
    #Set the Glade file
    self.gladefile = gladeFile().filename
    import webkit
    self.web_kit = webkit.WebView()

    result = self.check_for_blast()
    noInternet = False
    blastNeedsDownloadeedStill = False
    if result == "downloadBLAST":
      try:
        f = urllib2.urlopen('http://blast.ncbi.nlm.nih.gov/Blast.cgi', timeout=10)
        line = f.readlines()[0]
        its_okay = True
      except:
        its_okay = False
        print "cannot contact NCBI"
      if its_okay == True:
        conf = config.PhameratorConfiguration()
        conf.set_bool('/apps/phamerator/show_alignment_text', False)
        conf.set_bool('/apps/phamerator/show_alignment', False)
        import ConfigParser
        cfg = ConfigParser.RawConfigParser()
        cfg.read(os.path.join(os.environ['HOME'], '.phamerator', 'phamerator.conf'))
        cfg.set('Phamerator','draw_blast_alignments','False')
        cfg_file = open(os.path.join(os.environ['HOME'], '.phamerator', 'phamerator.conf'), 'w')
        cfg.write(cfg_file)
        cfg_file.close()
        blastNeedsDownloadeedStill = True
 
        #while not evnt.isSet():
        #  while gtk.events_pending():
         #   gtk.main_iteration(False)
         # evnt.wait(0.1)
        
        
      elif its_okay == False:
        md = gtk.MessageDialog(parent=None,flags=gtk.DIALOG_DESTROY_WITH_PARENT, type=gtk.MESSAGE_INFO, buttons=gtk.BUTTONS_CLOSE, message_format="Unable to contact NCBI, disabling BLAST alignments.\nCheck internet connection and try again later.")
        md.run()
        md.destroy()
        result == "noBLAST"
        noInternet = True
        
    if result == "noBLAST":
      if noInternet != True:
        md = gtk.MessageDialog(parent=None,flags=gtk.DIALOG_DESTROY_WITH_PARENT, type=gtk.MESSAGE_INFO, buttons=gtk.BUTTONS_CLOSE, message_format='BLAST alignments disabled, restart Phamerator and opt to download BLAST to enable this feature.  The "Nucleotide Conservation" Section of the preferences dialog will also be affected.')
        md.run()
        md.destroy()
      conf = config.PhameratorConfiguration()
      conf.set_bool('/apps/phamerator/show_alignment_text', False)
      conf.set_bool('/apps/phamerator/show_alignment', False)
      import ConfigParser
      cfg = ConfigParser.RawConfigParser()
      cfg.read(os.path.join(os.environ['HOME'], '.phamerator', 'phamerator.conf'))
      cfg.set('Phamerator','draw_blast_alignments','False')
      cfg_file = open(os.path.join(os.environ['HOME'], '.phamerator', 'phamerator.conf'), 'w')
      cfg.write(cfg_file)
      cfg_file.close()
      print "no Blast"

    self.createUserDialogWTree = gtk.glade.XML(self.gladefile, root='createUserDialog')
    dic = {"on_createUserButton_clicked" : self.on_createUserButton_clicked,
           "on_createUserDialog_close" : self.on_createUserDialog_close} 
    self.createUserDialogWTree.signal_autoconnect(dic)
    if 0 == 1: # logging in as any user other than anonymous, not currently enabled
      self.loginDialogWTree = gtk.glade.XML(self.gladefile, root='loginDialog')
      dic = {"on_signInButton_clicked" : self.on_signIn_clicked,
             "on_loginDialog_destroy" : gtk.main_quit}
      self.loginDialogWTree.signal_autoconnect(dic)
      self.loginDialog = self.loginDialogWTree.get_widget('loginDialog')
      self.loginDialogWTree.get_widget('loginServerAddressComboEntry').set_active(0)
      self.loginDialogWTree.get_widget('loginDatabaseComboEntry').set_active(0)

      result = self.loginDialog.run()
      if result == gtk.RESPONSE_DELETE_EVENT: sys.exit()
    else:
      self.username='anonymous'
      self.password='anonymous'
      self.server='localhost'
      import ConfigParser
      cfg = ConfigParser.RawConfigParser()
      import shutil
      if not os.path.exists(os.path.join(os.environ['HOME'], '.phamerator')):
        print '~/.phamerator directory is missing--creating one for you'
        os.mkdir(os.path.join(os.environ['HOME'], '.phamerator'))
      if not os.path.exists(os.path.join(os.environ['HOME'], '.phamerator', 'phamerator.conf')):
        print 'phamerator.conf file is missing--creating one for you'
        try: 
          shutil.copyfile(os.path.join(os.curdir, 'config', 'phamerator.conf.sample'), os.path.join(os.environ['HOME'], '.phamerator', 'phamerator.conf'))
        except:
          shutil.copyfile(os.path.join('/usr/share/phamerator/config/', 'phamerator.conf.sample'), os.path.join(os.environ['HOME'], '.phamerator', 'phamerator.conf'))
      cfg.read(os.path.join(os.environ['HOME'], '.phamerator', 'phamerator.conf'))
      try:
        self.database = cfg.get('Phamerator','defaultDatabase')
      except:
        self.database = ""
      if self.database == "":
        self.database = "SEA"
        cfg.set('Phamerator','defaultDatabase', 'SEA')
      try:
        self.remote_server = cfg.get('Phamerator','defaultServer')
      except:
        self.remote_server = ""
      if self.remote_server == "":
        self.remote_server = 'phamerator.csm.jmu.edu'
        cfg.set('Phamerator','defaultServer', 'phamerator.csm.jmu.edu')
      try:
        otherDatabases = cfg.get('Phamerator','otherDatabases')
      except:
        cfg.set('Phamerator', 'otherDatabases', '')
      try:
        otherServers = cfg.get('Phamerator','otherServers')
      except:
        cfg.set('Phamerator', 'otherServers', '')
      if self.remote_server == "":
        self.remote_server = "phamerator.csm.jmu.edu"
      cfg_file = open(os.path.join(os.environ['HOME'], '.phamerator', 'phamerator.conf'), 'w')
      cfg.write(cfg_file)
      cfg_file.close()

      have_root_credentials = False
      while 1:
        try:
          dbc = db_conf.db_conf(username=self.username,password=self.password, server=self.server, db=self.database)
          self.c = dbc.get_cursor()
          if dbc: break
        except db_conf.AuthenticationError, instance:
          #databaseConnectionErrorDlg = databaseConnectionErrorDialog(instance.msg)
          #databaseConnectionErrorDlg.run()
          if not have_root_credentials:  
            dbSetupWarningDlg = databaseSetupWarningDialog(self.database)
            result = dbSetupWarningDlg.run()
            print 'dbSetup returned', result
            if result in (gtk.RESPONSE_CANCEL, gtk.RESPONSE_DELETE_EVENT): sys.exit()
            have_root_credentials = True
          try:
            rootdbc = db_conf.db_conf(username='root',password=dbSetupWarningDlg.pwd, server='localhost', db='mysql')
            r = rootdbc.get_cursor()
          except:
            have_root_credentials = False
            continue
          cfg.set('Phamerator','defaultDatabase', dbSetupWarningDlg.dbname)
          cfg_file = open(os.path.join(os.environ['HOME'], '.phamerator', 'phamerator.conf'), 'w')
          cfg.write(cfg_file)
          if instance.msg[1] == "Unknown database '%s'" % dbSetupWarningDlg.dbname:
            print "database doesn't exist...creating it"
            r.execute("CREATE DATABASE %s" % dbSetupWarningDlg.dbname)
          if instance.msg[1].startswith('Access denied for user'):
            print "user doesn't exist or lacks sufficient privileges"
            r.execute("GRANT ALL ON %s.* TO anonymous@localhost IDENTIFIED BY 'anonymous'" % dbSetupWarningDlg.dbname)
            r.execute("FLUSH PRIVILEGES")
          self.database = dbSetupWarningDlg.dbname
          #r.commit()

        #sys.exit()

    evnt = threading.Event()
    evnt.clear()
    status = db_status.dbStatus(self.username, self.password, self.remote_server, self.database, evnt)
    # update progressbar here
    result = status.start()
    self.dbStatsDialogwTree = gtk.glade.XML(self.gladefile, root='dbStatusDialog')
    dbDialog = self.dbStatsDialogwTree.get_widget('dbStatusDialog')
    pbar = self.dbStatsDialogwTree.get_widget('dbStatusProgressBar')
    def pulse(pbar):
      pbar.pulse()
    dbDialog.show()
    while not evnt.isSet():
      while gtk.events_pending():
        gtk.main_iteration(False)
      pulse(pbar)
      evnt.wait(0.1)
    dbDialog.hide()
    if result == gtk.RESPONSE_CANCEL: 
      pass
      # cancel the db update
    #db_status.ensure_db_updated(self.username, self.password, self.database)

    self.phageMenuWTree = gtk.glade.XML(self.gladefile, root='phageMenu')
    dic = {"on_flipMeCheckButton_activate" : self.on_flipMeCheckButton_activate}
    self.phageMenuWTree.signal_autoconnect(dic)

    self.searchMenuWTree = gtk.glade.XML(self.gladefile, root='searchMenu')
    dic = {"on_nameContainsMenuItem_activate" : self.on_nameContainsMenuItem_activate,
           "on_clusterContainsMenuItem_activate" : self.on_clusterContainsMenuItem_activate}
    self.searchMenuWTree.signal_autoconnect(dic)

    self.mapWTree = gtk.glade.XML(self.gladefile, root='mapWindow') 
    dic = {"on_mapWindow_delete_event" : self.on_mapWindow_delete_event,
          "on_zoomInToolButton_clicked" : self.on_zoomInToolButton_clicked,
          "on_zoomOutToolButton_clicked" : self.on_zoomOutToolButton_clicked,
          "on_zoomDefaultToolButton_clicked" : self.on_zoomDefaultToolButton_clicked,
          "on_zoomInMenuItem_activate" : self.on_zoomInToolButton_clicked,
          "on_zoomOutMenuItem_activate" : self.on_zoomOutToolButton_clicked,
          "on_zoomDefaultMenuItem_activate" : self.on_zoomDefaultToolButton_clicked,
          "on_mapAlignLeftButton_clicked" : self.on_mapAlignLeftButton_clicked,
          "on_mapAlignRightButton_clicked" : self.on_mapAlignRightButton_clicked,
          "on_show_phamily_names_checkBox_activate" : self.on_show_phamily_names_activate,
          "on_show_domains_checkBox_activate": self.on_show_domains_checkBox_activate,
          "on_shorten_description_checkBox_activate" : self.on_shorten_description_checkBox_activate,
          "on_show_description_checkBox_activate" : self.on_show_description_checkBox_activate,
          "on_no_color_activate" : self.on_no_color_activate,
          "on_color_by_phamily_activate" : self.on_color_by_phamily_activate,
          "on_color_by_gc_activate" : self.on_color_by_gc_activate,
          "on_closeMapWindowMenuItem_activate" : self.on_closeMapWindowMenuItem_activate,
          "on_saveToolButton_clicked" : self.on_saveToolButton_clicked,
          "on_saveAsMenuItem_activate" : self.on_saveToolButton_clicked}
    self.mapWTree.signal_autoconnect(dic)

    self.canvasInterface = cartographer.CanvasInterface(self.c, self.canvas)
    self.canvasController = cartographer.CanvasController(self.c, self.mapWTree, self.canvasInterface)
    self.canvasInterface.controller = self.canvasController
    self.canvasController.interface = self.canvasInterface
    
    self.phamCircleWTree = gtk.glade.XML(self.gladefile, root='phamCircleWindow')
    dic = {"on_phamCircleWindow_delete_event" : self.on_phamCircleWindow_delete_event,
          "on_phamCircleZoomInToolButton_clicked" : self.on_phamCircleZoomInToolButton_clicked,
          "on_phamCircleZoomOutToolButton_clicked" : self.on_phamCircleZoomOutToolButton_clicked,
          "on_phamCircleZoomDefaultToolButton_clicked" : self.on_phamCircleZoomDefaultToolButton_clicked,
          "on_phamCircleZoomInMenuItem_activate" : self.on_phamCircleZoomInToolButton_clicked,
          "on_phamCircleZoomOutMenuItem_activate" : self.on_phamCircleZoomOutToolButton_clicked,
          "on_phamCircleZoomDefaultMenuItem_activate" : self.on_phamCircleZoomDefaultToolButton_clicked,
          "on_phamCircleCloseMenuItem_activate" : self.on_phamCircleCloseMenuItem_activate,
          "on_phamCircleSaveAsMenuItem_activate" : self.on_phamCircleSaveAsMenuItem_activate,
          "on_phamCircleColorToolButton_clicked" : self.on_phamCircleColorToolButton_clicked,
          "on_slider_changed":self.on_slider_changed,
          "on_preferences_activate":self.show_preferences_dialog}
    self.phamCircleWTree.signal_autoconnect(dic)

    self.wTree = gtk.glade.XML(self.gladefile, root='mainWindow') 
    sw = self.wTree.get_widget('webKitScrolledWindow')
    sw.add(self.web_kit)

    self.wTree.get_widget('createUserMenuItem').set_sensitive(False)
    self.window = self.wTree.get_widget('mainWindow')
    self.statusbar = self.wTree.get_widget('statusbar1')
    self.dataSourceTreeView = self.wTree.get_widget('dataSourceTreeView')
    self.dataSourceCols = []
    self.dataTreeView = self.wTree.get_widget('dataTreeView')

    treeSelection = self.dataTreeView.get_selection()
    treeSelection.connect('changed', self.on_selection_changed, treeSelection)

    #self.dataTreeView.set_enable_search(True)
    self.dataCols = []
    self.db = pham.db(c = self.c)
    self.rowsTreeView = self.wTree.get_widget('rowsTreeView')
    self.rowsCols = []
    #Create our dictionary and connect it
    dic = {"on_mainWindow_destroy" : gtk.main_quit,
          "on_dataSourceTreeView_cursor_changed" : self.on_dataSourceTreeView_cursor_changed,
          "on_dataTreeView_cursor_changed": self.on_dataTreeView_cursor_changed,
          "on_dataTreeView_button_press_event": self.on_dataTreeView_button_press_event,
          "on_rowsTreeView_cursor_changed": self.on_rowsTreeView_cursor_changed,
          "on_open_GenBank_file_clicked" : self.on_open_GenBank_file_clicked,
          "on_add_phage_clicked" : self.on_add_phage_clicked,
          "on_remove_phage_clicked" : self.on_remove_phage_clicked,
          "on_mapToggleToolButton_toggled" : self.on_mapToggleToolButton_toggled,
          "on_phamCircleToggleToolButton_toggled" : self.on_phamCircleToggleToolButton_toggled,
          "on_buildPhamsToolButton_clicked" : self.on_buildPhamsToolButton_clicked,
          "on_createUserMenuItem_activate" : self.on_createUserMenuItem_activate,
          "on_batchSaveMenuItem_activate" : self.on_batchSaveMenuItem_activate,
          "on_logOutMenuItem_activate" : self.on_logOutMenuItem_activate,
          "on_exportPhamTableMenuItem_activate" : self.on_exportPhamTableMenuItem_activate,
          "on_exportClusterTableMenuItem_activate" : self.on_exportClusterTableMenuItem_activate,
          "on_exportGenomeMenuItem_activate" : self.on_exportGenomeMenuItem_activate,
          "on_exportFastaMenuItem_activate" : self.on_exportFastaMenuItem_activate,
          "on_exportFastaNucleotideMenuItem_activate" : self.on_exportFastaNucleotideMenuItem_activate,
          "on_searchButton_button_press_event" : self.on_searchButton_button_press_event,
          "on_searchEntry_editing_done" : self.on_searchEntry_editing_done,
          "on_searchEntry_activate" : self.on_searchEntry_activate,
          "on_searchEntry_changed" : self.on_searchEntry_changed,
          "on_searchClearButton_clicked" : self.on_searchClearButton_clicked,
          "on_about1_activate" : self.show_about_dialog,
          "on_whatsNew_activate" : self.show_whatsNew_dialog,
          "on_dbStatsMenuItem_activate" : self.show_dbStats_dialog,
          "on_preferences_activate":self.show_preferences_dialog,
          "on_gene_alignment_toggled":self.on_gene_alignment_toggled,
          "on_GMapsToggleToolButton_toggled":self.on_GMapsToggleToolButton_toggled,
          "on_GMapsWindow_delete_event":self.on_GMapsWindow_delete_event}
    self.wTree.signal_autoconnect(dic)
    self.mw = self.wTree.get_widget('mainWindow')
    self.mw.show()

    if blastNeedsDownloadeedStill == True:
      progressbar = self.wTree.get_widget('progressbar1')
      progressbar.set_text("Downloading BLAST (0% Complete)")
      progressbar.show()
      dwnldblast = downloadBlastThread(progressbar)
      dwnldblast.start()
    # create a TreeStore with one string column to use as the model
    self.populate_dataSourceTreeView()
    # create a TreeStore with one string column to use as the model
    #self.populate_dataTreeView()

  def check_for_blast(self):
    print "checking for blast binary files..."
    if not os.path.exists(os.path.join(os.environ['HOME'], '.phamerator')):
      print '~/.phamerator directory is missing--creating one for you'
      os.mkdir(os.path.join(os.environ['HOME'], '.phamerator'))
    if not os.path.exists(os.path.join(os.environ['HOME'], '.phamerator', 'phamerator.conf')):
      print 'phamerator.conf file is missing--creating one for you'
      try: 
        shutil.copyfile(os.path.join(os.curdir, 'config', 'phamerator.conf.sample'), os.path.join(os.environ['HOME'], '.phamerator', 'phamerator.conf'))
      except:
          shutil.copyfile(os.path.join('/usr/share/phamerator/config/', 'phamerator.conf.sample'), os.path.join(os.environ['HOME'], '.phamerator', 'phamerator.conf'))
    ConfigChecker(os.path.join(os.environ['HOME'], '.phamerator', 'phamerator.conf'))

    import ConfigParser
    cfg = ConfigParser.RawConfigParser()
    cfg.read(os.path.join(os.environ['HOME'], '.phamerator', 'phamerator.conf'))
    needsBlast = False
    try:
      blast_dir = cfg.get('Phamerator','BLAST_dir')
      if not os.path.exists(os.path.join(blast_dir,'bin','bl2seq')):
        print "didn't find blast executables in blast_dir specified in phamerator.conf, launching download dialog."
        needsBlast = True
    except:
      needsBlast = True
      print "didn't find blast_dir in phamerator.conf, launching download dialog."
    if needsBlast == True:
      md = gtk.MessageDialog(parent=None,flags=gtk.DIALOG_DESTROY_WITH_PARENT, type=gtk.MESSAGE_INFO, buttons=gtk.BUTTONS_CLOSE, message_format="Unable to Locate BLAST Binaries")
      md.run()
      md.destroy()
      dlg = BlastDownloadDialog()
      result = dlg.run()
      dlg.dlg.destroy()
      print 'dialog result: %s' % result
      if result == None:
        print "User opted to not download blast, BLAST alignments will be disabled."
        return "noBLAST"
      resultType = dlg.info.partition(':')[0]
      if resultType == "existing":
        cfg.set('Phamerator','BLAST_dir',dlg.info.partition(':')[2])
        cfg.set('Phamerator','draw_blast_alignments','True')
        cfg_file = open(os.path.join(os.environ['HOME'], '.phamerator', 'phamerator.conf'), 'w')
        cfg.write(cfg_file)
        cfg_file.close()
        conf = config.PhameratorConfiguration()
        conf.set_bool('/apps/phamerator/show_alignment_text', True)
        conf.set_bool('/apps/phamerator/show_alignment', True)
      if resultType == "download":
        if dlg.info.partition(':')[2] == "defaultLocation":
          cfg.set('Phamerator','BLAST_dir',os.path.join(os.environ['HOME'], 'Applications', 'BLAST'))
          cfg_file = open(os.path.join(os.environ['HOME'], '.phamerator', 'phamerator.conf'), 'w')
          cfg.write(cfg_file)
          cfg_file.close()
        else:
          cfg.set('Phamerator','BLAST_dir', dlg.info.partition(':')[2])
          cfg_file = open(os.path.join(os.environ['HOME'], '.phamerator', 'phamerator.conf'), 'w')
          cfg.write(cfg_file)
          cfg_file.close()
        return "downloadBLAST"
    else:
      print "BLAST executables found, starting phamerator..."
      import ConfigParser
      cfg = ConfigParser.RawConfigParser()
      cfg.read(os.path.join(os.environ['HOME'], '.phamerator', 'phamerator.conf'))
      cfg.set('Phamerator','draw_blast_alignments','True')
      cfg_file = open(os.path.join(os.environ['HOME'], '.phamerator', 'phamerator.conf'), 'w')
      cfg.write(cfg_file)
      cfg_file.close()
      conf = config.PhameratorConfiguration()
      #conf.set_bool('/apps/phamerator/show_alignment_text', True)
      #conf.set_bool('/apps/phamerator/show_alignment', True)
      return "itsAllGOOD"

  def on_show_phamily_names_activate(self, widget):
    conf = config.PhameratorConfiguration()
    conf.set_bool('/apps/phamerator/show_pham_names', widget.get_active())

  def on_shorten_description_checkBox_activate(self, widget):
    print 'change shorten desc'
    conf = config.PhameratorConfiguration()
    conf.set_bool('/apps/phamerator/shorten_description', widget.get_active())
    
  def on_show_domains_checkBox_activate(self, widget):
    conf = config.PhameratorConfiguration()
    conf.set_bool('/apps/phamerator/show_domains', widget.get_active())
    print 'show domains clicked.  status: %s' % widget.get_active()

  def on_show_description_checkBox_activate(self, widget):
    conf = config.PhameratorConfiguration()
    conf.set_bool('/apps/phamerator/show_description', widget.get_active())

  def on_no_color_activate(self, widget):
    self.color_gene_by('no_color')

  def on_color_by_phamily_activate(self, widget):
    self.color_gene_by('color_by_phamily')

  def on_color_by_gc_activate(self, widget):
    self.color_gene_by('color_by_gc')

  def color_gene_by(self, color_by):
    conf = config.PhameratorConfiguration()
    conf.set('/apps/phamerator/gene_color', color_by)
    
  def on_slider_changed(self,widget):
    x = widget.get_adjustment()
    adjustment = float(x.value/100)

    self.phamCircle.update_arc_groupModel(adjustment)

  def get_selected_row(self):
    tv = self.wTree.get_widget('dataSourceTreeView')
    s = tv.get_selection()
    catagory = s.get_selected()
    treeselection = self.dataTreeView.get_selection()
    try:
      (model, iter) = treeselection.get_selected()
      selectedStuff = "iter",iter
    except:
      (model, pathlist) = treeselection.get_selected_rows()
      selectedStuff = "pathlist",pathlist
    myFile = open("metadata","w")
    Pickler(myFile,0).dump(selectedStuff)
    myFile.close()  
  def set_selected_row(self):
    treeselection = self.dataTreeView.get_selection()
    if os.path.exists("metadata"):
      try:
        myFile = open("metadata")
        selectedStuff = Unpickler(myFile).load()
        myFile.close()
        if selectedStuff[0] == "iter":
          iter = selectedStuff[1]
          treeselection.select_iter(iter)
        if selectedStuff[0] == "pathlist":
          pathlist = selectedStuff[1]
          treeselection.select_path(path)
      except:
        pass

  def show_preferences_dialog(self,widget):
    cfg = ConfigParser.RawConfigParser()
    cfg.read(os.path.join(os.environ['HOME'], '.phamerator', 'phamerator.conf'))
    try:
      old_database = cfg.get('Phamerator','defaultDatabase')
    except:
      pass
    dlg = PreferencesDialog(self)
    result = dlg.run()
    cfg.read(os.path.join(os.environ['HOME'], '.phamerator', 'phamerator.conf'))
    try:
      new_database = cfg.get('Phamerator','defaultDatabase')
    except:
      pass
    if old_database != new_database:
      self.on_logOutMenuItem_activate(widget)
 
  def on_signIn_clicked(self, widget):
    loginDialog = self.loginDialogWTree.get_widget('loginDialog')
    username = self.loginDialogWTree.get_widget('usernameEntry').get_text()
    password = self.loginDialogWTree.get_widget('passwordEntry').get_text()
    server = self.loginDialogWTree.get_widget('loginServerAddressComboEntry').child.get_text()
    database = self.loginDialogWTree.get_widget('loginDatabaseComboEntry').child.get_text()
    print 'username:', username
    print 'server:', server
    print 'database:', database
    sys.stdout.write(database)
    return self.authenticate(username, password, server, database)

  def on_createUserMenuItem_activate(self, widget):
    createUserDialog = self.createUserDialogWTree.get_widget('createUserDialog')
    userEntry = self.createUserDialogWTree.get_widget('createUserUsernameEntry')
    userEntry.set_text('')

    passwordEntry = self.createUserDialogWTree.get_widget('createUserPasswordEntry')
    passwordEntry.set_text('')

    serverEntry = self.createUserDialogWTree.get_widget('createUserServerEntry')
    serverEntry.set_text(self.server)

    databaseEntry = self.createUserDialogWTree.get_widget('createUserDatabaseEntry')
    databaseEntry.set_text(self.database)

    createUserDialog.set_focus(userEntry)
    createUserDialog.show()

  def on_batchSaveMenuItem_activate(self, widget):
    dlg = batchFileSaveAsDialog(self)
    dlg.run()

  def on_logOutMenuItem_activate(self, widget):
    # return the user to the login screen
    self.window.destroy()
    self.mapWTree.get_widget('mapWindow').destroy()
    self.phamCircleWTree.get_widget('phamCircleWindow').destroy()
    main()

  def on_createUserDialog_close(self, widget, data):
    createUserDialog = self.createUserDialogWTree.get_widget('createUserDialog')
    createUserDialog.hide()
    return True

  def on_createUserButton_clicked(self, widget):
    createUserDialog = self.createUserDialogWTree.get_widget('createUserDialog')
    username = self.createUserDialogWTree.get_widget('createUserUsernameEntry').get_text()
    password = self.createUserDialogWTree.get_widget('createUserPasswordEntry').get_text()
    database = self.createUserDialogWTree.get_widget('createUserDatabaseEntry').get_text()
    d = db_conf.db_conf(username=self.username, password=self.password, server=self.server, db="mysql").get_cursor()
    d.execute("SELECT * FROM user WHERE user = '%s'" % (username))
    if d.rowcount > 0:
      print 'username already exists.  Adding privileges for this database'
      # can't create account
    else:
      print "account created"
    try:
      self.c.execute("GRANT SELECT, UPDATE, CREATE ON %s.* TO '%s'@'%%'        IDENTIFIED BY '%s'" % (database, username, password))
      dlg = accountCreationSuccessDialog()
      createUserDialog.hide()
    except MySQLdb.OperationalError, e:
      print 'e:', e
      dlg = accountCreationErrorDialog()
      label = dlg.wTree.get_widget('accountCreationErrorLabel')
      if e[1].lower().find('access denied') != -1: text = "You don't have permission to create accounts"
      else: text = e[1]
      label.set_text(text)
      createUserDialog.hide()
    dlg.run()

  def authenticate(self, username, password, server, database):
    if not username or not server or not database: return False
    try:
      self.c = db_conf.db_conf(username=username,password=password, server=server, db=database).get_cursor()
      self.loginDialogWTree.get_widget('loginDialog').destroy()
      self.username=username
      self.password=password
      self.remote_server=server
      self.database=database
      return True
    except db_conf.AuthenticationError:
      print 'login failed'
      loginDialog = self.loginDialogWTree.get_widget('loginDialog')
      self.loginDialogWTree.get_widget('loginLabel').set_markup("<span color='red'><i>username and password do not match</i></span>")
      userEntry = self.loginDialogWTree.get_widget('usernameEntry')
      passwordEntry = self.loginDialogWTree.get_widget('passwordEntry')
      userEntry.set_text('')
      passwordEntry.set_text('')
      loginDialog.set_focus(userEntry)
      self.loginDialogWTree.get_widget('loginDialog').run()
      return False

  def on_exportPhamTableMenuItem_activate(self, widget):
    import time
    dialog = ExportPhamTableDialog()
    response = dialog.run()
    if response != gtk.RESPONSE_OK: 
      return
    handle = open(dialog.dlg.get_filename(), 'w')
    controller = pham.PhamController(self.c, source='db')
    phams = controller.get_pham()
    phages = get_phages(self.c, name=True)
    phages.sort()
    handle.write('pham\t%s\t' % 'number of members')
    handle.write('%s\t' % 'mean translation length')
    handle.write('%s' % string.join(phages, '\t'))
    for p in phams:
      phageGeneDict = {}
      for phage in phages:
        phageGeneDict[phage] = list()
      for m in p.members:
        phage = get_phage_name_from_PhageID(self.c, get_PhageID_from_GeneID(self.c, m))
        gene = get_gene_name_from_GeneID(self.c, m)
        if gene.upper().find(phage.upper()) == -1:
          n = phage + '_' + gene
        else:
          n = gene
        phageGeneDict[phage].append(n)
      handle.write('\n%s\t' % p.name)
      handle.write('%s\t' % get_number_of_pham_members(self.c, p.name))
      handle.write('%s\t' % get_mean_translation_size_for_pham(self.c, p.name))
      for phage in phages:
        handle.write('%s\t' % string.join(phageGeneDict[phage],', '))
    handle.close()

  def on_exportClusterTableMenuItem_activate(self, widget):
    import time
    dialog = ExportClusterTableDialog()
    response = dialog.run()
    if response != gtk.RESPONSE_OK: 
      return
    handle = open(dialog.dlg.get_filename(), 'w')
    controller = pham.PhamController(self.c, source='db')
    phams = controller.get_pham()
    phages = get_phages(self.c, name=True)
    clusters = get_clusters(self.c, include_unclustered=True)
    phages.sort()
    print clusters
    handle.write('pham\t%s\t' % 'number of members')
    handle.write('%s\t' % 'mean translation length')
    handle.write('%s' % string.join(clusters, '\t'))

    for p in phams:
      PhageIDs = []
      pClusters = {}

      for g in p.members:
        PhageID = get_PhageID_from_GeneID(self.c, g)
        cluster = get_cluster_from_PhageID(self.c, PhageID)
        if not cluster: cluster = get_phage_name_from_PhageID(self.c, PhageID)
        if not pClusters.has_key(cluster):
          pClusters[cluster] = 1
        else:
          pClusters[cluster] += 1

      handle.write('\n%s\t' % p.name)
      handle.write('%s\t' % get_number_of_pham_members(self.c, p.name))
      handle.write('%s\t' % get_mean_translation_size_for_pham(self.c, p.name))

      for cluster in clusters:
        try: handle.write('%s\t' % pClusters[cluster])
        except KeyError:
          handle.write('\t')

    handle.close()

  def export_genome_fasta(self, filename, phages):
    '''export the selected genome as a single entry in a fasta file'''
    data = ""
    for phage in phages:
      data = '%s%s' % (data, get_fasta_from_phage(self.c, phage))
    f = open(filename, 'w')
    f.write(data)
    f.close()
    print 'writing file %s' % filename

  def export_genes_nucleotide_fasta(self, filename, selected_item, extra=None):
    '''export each of the genes in the selected genome as an entry in a nucleotide fasta file'''
    mode = self.get_sel()
    if mode == 'Phams':
      data = get_fasta_nt_from_pham(self.c, selected_item, extra=extra)
    elif mode == 'Phages':
      data = get_fasta_from_phage(self.c, selected_item, type='nt', extra=extra)
    f = open(filename, 'w')
    f.write(data)
    f.close()
    print 'writing file %s' % filename

  def export_genes_amino_acid_fasta(self, filename, selected_items):
    '''export each of the genes in the selected genome as an entry in an amino acid fasta file'''
    mode = self.get_sel()
    data = ""
    if mode == 'Phams':
      for pham in selected_items:
        data = '%s%s' % (data,get_fasta_from_pham(self.c, pham))

    elif mode == 'Phages':
      for phage in selected_items:
        data = '%s%s' % (data, get_fasta_from_phage(self.c, phage, type='aa'))

      #data = get_fasta_from_phage(self.c, selected_item, type='aa')
    f = open(filename, 'w')
    f.write(data)
    f.close()
    print 'writing file %s' % filename

  def on_exportFastaMenuItem_activate(self, widget):
    '''export the selected data (pham or genomes) as a fasta file'''
    # mode is 'Phages', 'Phams', or 'Genes'
    mode = self.get_sel()

    # open the file chooser
    dialog = ExportFastaDialog()
    result = dialog.run()
    if result == gtk.RESPONSE_OK:
      filename = dialog.dlg.get_filename()

      treeselection = self.wTree.get_widget('dataTreeView').get_selection()

      (model, pathlist) = treeselection.get_selected_rows()
      path = pathlist[0]
      #iter = self.dataTreeStore.get_iter(path)
      iter = model.get_iter(path)
      selected_item = model.get_value(iter,0)

      selected_items = []
      for path in pathlist:
        iter = model.get_iter(path)
        selected_items.append(model.get_value(iter,0))

      if mode == 'Phams':
        self.export_genes_amino_acid_fasta(filename, selected_items)
      elif mode == 'Phages':
        self.export_genes_amino_acid_fasta(filename, selected_items)
    else:
      pass
  def on_exportGenomeMenuItem_activate(self, widget):
    '''export the selected genome as a fasta file'''
    mode = self.get_sel()
    if mode != 'Phages':
      return
    dialog = ExportFastaGenomeDialog()
    result = dialog.run()
    if result == gtk.RESPONSE_OK:
      filename = dialog.dlg.get_filename()
      #treeselection = self.dataTreeView.get_selection()
      treeselection = self.wTree.get_widget('dataTreeView').get_selection()

      (model, pathlist) = treeselection.get_selected_rows()
      selected_items = []
      for path in pathlist:
        #path = pathlist[0]
        #iter = self.dataTreeStore.get_iter(path)
        iter = model.get_iter(path)
        #selected_item = self.dataTreeStore.get_value(iter,0)
        selected_items.append(model.get_value(iter,0))
      self.export_genome_fasta(filename, selected_items)
    else:
      pass

  def on_exportFastaNucleotideMenuItem_activate(self, widget):
    '''export the selected pham as a fasta file'''
    mode = self.get_sel()
    # open the file chooser
    dialog = ExportFastaNucleotideDialog()
    result, extra = dialog.run()
    if result == gtk.RESPONSE_OK:
      filename = dialog.dlg.get_filename()
      # get the selected rows
      ####treeselection = self.dataTreeView.get_selection()
      treeselection = self.wTree.get_widget('dataTreeView').get_selection()

      (model, pathlist) = treeselection.get_selected_rows()
      path = pathlist[0]
      ####iter = self.dataTreeStore.get_iter(path)
      iter = model.get_iter(path)
      ####selected_item = self.dataTreeStore.get_value(iter,0)
      selected_item = model.get_value(iter,0)
      self.export_genes_nucleotide_fasta(filename, selected_item, extra)

  def on_searchButton_button_press_event(self, widget, event):
    '''user has clicked on the search button so show the search popup menu'''
    time = event.time
    popup = self.searchMenuWTree.get_widget('searchMenu')
    menu = popup.popup( None, None, None, event.button, time)
    
  def on_searchClearButton_clicked(self, widget):
    '''user clicked the button to clear the filter box'''
    search = self.wTree.get_widget('searchEntry')
    bounds = search.get_selection_bounds()
    # if the complete text of the search entry is selected, clear it...
    # otherwise, select all the text
    if bounds and bounds[1]-bounds[0] == len(search.get_text()):
      search.set_text('')
    else:
      search.select_region(0, len(search.get_text()))
    search.grab_focus()

  def on_nameContainsMenuItem_activate(self, widget):
    group = widget.get_group()
    for item in group:
      if widget == item and item.get_active():
        print 'name contains'

  def on_clusterContainsMenuItem_activate(self, widget):
    group = widget.get_group()
    for item in group:
      if widget == item and item.get_active():
        print 'cluster contains'

  def on_searchEntry_editing_done(self, widget):
    '''user has typed text on which to filter a search'''
    filterText = widget.get_text()
    print self.wTree.get_widget('dataTreeView').get_model()
    self.wTree.get_widget('dataTreeView').get_model().get_model().refilter()
    return False

  def on_searchEntry_activate(self, widget):
    filterText = widget.get_text()
    print 'activate: filterText:', filterText
    #self.modelfilter.refilter()

  def on_searchEntry_changed(self, widget):
    try:
      gobject.source_remove(self.source_id)
    except:
      pass
    self.source_id = gobject.timeout_add(500, self.on_searchEntry_editing_done, widget)
    #filterText = widget.get_text()
    #print 'changed: filterText:', filterText
    #print self.wTree.get_widget('dataTreeView').get_model()
    #self.wTree.get_widget('dataTreeView').get_model().get_model().refilter()

  def on_buildPhamsToolButton_clicked(self, widget):
    '''assembles genes into phamilies based on scores in the blast and clustalw tables, saving that info to the pham table'''
    phamBuilder4.main()
    
  def create_canvas(self, glade, create_canvas, map, str1, str2, int1, int2):
    if map == 'genomeMap':
      self.canvas = goocanvas.Canvas()
      bg_color = gtk.gdk.color_parse("white")
      self.canvas.modify_base(gtk.STATE_NORMAL, bg_color)
      self.canvas.props.anchor = gtk.ANCHOR_NW
      self.canvas.props.automatic_bounds = True
      self.canvas.props.bounds_padding = 10
      """
      self.canvasController.DNATextView = self.mapWTree.get_widget('DNATextView')
      self.canvasController.DNATextView.set_wrap_mode(gtk.WRAP_CHAR)
      self.canvasController.ProteinTextView = self.mapWTree.get_widget('ProteinTextView')
      self.canvasController.ProteinTextView.set_wrap_mode(gtk.WRAP_CHAR)
      self.canvasController.assign_interface(self.canvasInterface)
      self.canvasController.DNATextBuffer = self.canvasController.DNATextView.get_buffer()
      self.canvasController.ProteinTextBuffer = self.canvasController.ProteinTextView.get_buffer()
      """
      return self.canvas
    elif map == 'phamCircleMap':
      self.phamCircleCanvas = goocanvas.Canvas()
      return self.phamCircleCanvas

  def drag_data_received(self, treeview, context, x, y, selection, info, timestamp):
    model = treeview.get_model()
    data = selection.data
    print 'data: %s' % data
    drop_info = treeview.get_dest_row_at_pos(x, y)
    if drop_info:
        path, position = drop_info
        iter = model.get_iter(path)
        print 'moving %s before %s' % (data, path[0])
        print 'position: %s' % position
        if (position == gtk.TREE_VIEW_DROP_BEFORE
          or position == gtk.TREE_VIEW_DROP_INTO_OR_BEFORE):
          model.move_before(model.get_iter(data),iter)
        else:
          model.move_after(model.get_iter(data),iter)

    if context.action == gtk.gdk.ACTION_MOVE:
      context.finish(True, True, timestamp)
    return

  def drag_data_get_data(self, treeview, context, selection, target_id, etime):
    #print 'context: %s' % dir(context)
    #print 'selection: %s' % dir(selection)
    print 'selection.target: %s' % selection.target
    print 'target_id: %s' % target_id
    sel = treeview.get_columns()[0].get_title()

    treeselection = treeview.get_selection()
    model, pathlist = treeselection.get_selected_rows()
    path = pathlist[0]
    iter = self.dataTreeStore.get_iter(path)

    if sel == 'Phamily':
      pham = self.dataTreeStore.get_value(iter,0)
      data = get_fasta_from_pham(self.c, pham)

    elif sel == 'PhageID':
      phage = self.dataTreeStore.get_value(iter,0)
      if selection.target == 'MY_TREE_MODEL_ROW':
        print 'model: %s' % model
        print 'pathlist: %s' % pathlist
        data = str(pathlist[0][0])
        #data = model.get_value(iter,0)

      elif target_id == 27:
        data = get_fasta_from_phage(self.c, phage, type='aa')
      elif target_id == 29:
        data = get_fasta_from_phage(self.c, phage, type=None)
      else:
        data = get_fasta_from_phage(self.c, phage, type='nt')
    selection.set(selection.target, 8, data)

  def on_phamCircleZoomInToolButton_clicked(self, widget):
    oldScale = self.phamCircleCanvas.get_scale()
    newScale = oldScale + 0.3
    self.phamCircleCanvas.set_scale(newScale)
    width, height = self.phamCircleCanvas.get_size_request()
    self.phamCircleCanvas.scroll_to(0,0)
    self.phamCircleCanvas.set_size_request(int(width*float(newScale)/oldScale), int(height*float(newScale)/oldScale))
    
  def on_phamCircleZoomOutToolButton_clicked(self, widget):
    oldScale = self.phamCircleCanvas.get_scale()
    newScale = oldScale - 0.3
    if newScale < 0.1: newScale = 0.1
    self.phamCircleCanvas.set_scale(newScale)
    width, height = self.phamCircleCanvas.get_size_request()
    self.phamCircleCanvas.set_size_request(int(width*float(newScale)/oldScale), int(height*float(newScale)/oldScale))
  def on_phamCircleZoomDefaultToolButton_clicked(self, widget):
    self.phamCircleCanvas.set_scale(1.0)
    x, y = self.defaultPhamCircleCanvasSize[0], self.defaultPhamCircleCanvasSize[1]
    self.phamCircleCanvas.set_size_request(x, y)
    self.phamCircleCanvas.scroll_to(0,0)
    
  def on_phamCircleColorToolButton_clicked(self, widget):
    pass

  def on_zoomInToolButton_clicked(self, widget):
    oldScale = self.canvas.get_scale()
    newScale = oldScale * 1.1
    if newScale > 4.0: newScale = 4.0
    self.canvas.set_scale(newScale)
    width, height = self.canvas.get_size_request()
    self.canvas.set_size_request(int(width*float(newScale)/oldScale), int(height*float(newScale)/oldScale))
    self.canvas.scroll_to(0,0)
    
  def on_zoomOutToolButton_clicked(self, widget):
    oldScale = self.canvas.get_scale()
    newScale = oldScale * 0.9
    self.canvas.set_scale(newScale)
    width, height = self.canvas.get_size_request()
    self.canvas.set_size_request(int(width*float(newScale)/oldScale), int(height*float(newScale)/oldScale))

  def on_zoomDefaultToolButton_clicked(self, widget):
    oldScale = self.canvas.get_scale()
    newScale = 1.0
    self.canvas.set_scale(newScale)
    width, height = self.canvas.get_size_request()
    x, y = self.defaultCanvasSize[0], self.defaultCanvasSize[1]
    self.canvas.set_size_request(int(width*float(newScale)/oldScale), int(height*float(newScale)/oldScale))
    
  def on_mapAlignLeftButton_clicked(self, widget):
    # get the selected genes
    selected_genes = self.canvasInterface.selectedCanvasItems

    # figure out which genomes they are from
    phage_groups = set()
    for gene in selected_genes:
      phage_groups.add(gene.get_model().get_parent().get_parent())
      
    # get the left most gene in each genome
    phage_gene = {}
    for phage_group in phage_groups:
      gene_from_phage = None
      for gene in selected_genes:
        if gene.get_model().get_parent().get_parent() == phage_group:
          if gene_from_phage == None:
            gene_from_phage = gene
          else:
            if gene.get_simple_transform()[0] < gene_from_phage.get_simple_transform()[0]:
              gene_from_phage = gene
      phage_gene[phage_group] = gene_from_phage        

    # of the left most genes, figure out which is farthest from the left end of its genome
    new_left = 0
    #reference_phage = None
    for phage_group in phage_gene.keys():
      print phage_group.get_simple_transform()[0] + phage_gene[phage_group].get_simple_transform()[0]
      if not new_left or phage_group.get_simple_transform()[0] + phage_gene[phage_group].get_simple_transform()[0] > new_left:
        new_left = phage_group.get_simple_transform()[0] + phage_gene[phage_group].get_simple_transform()[0]
        #reference_phage = phage_group
        print 'reference is %s' % phage_group.get_data('name')
        
    # move the other genomes so that the selected gene in them aligns with that one
    for phage_group in phage_gene.keys():
      if phage_group.get_simple_transform()[0] + phage_gene[phage_group].get_simple_transform()[0] == new_left:
        continue

      phage_group.translate(new_left - (phage_group.get_simple_transform()[0] + phage_gene[phage_group].get_simple_transform()[0]), 0)

      rBounds = self.canvas.get_root_item().get_bounds()
      cx1, cy1, cx2, cy2 = self.canvas.get_bounds()
      cBounds = goocanvas.Bounds(cx1, cy1, cx2, cy2)

      rx1, ry1, rx2, ry2 = rBounds.x1, rBounds.y1, rBounds.x2, rBounds.y2

      print 'root   bounds: %s' % rBounds.x1, rBounds.y1, rBounds.x2, rBounds.y2
      print 'canvas bounds: %s' % cBounds.x1, cBounds.y1, cBounds.x2, cBounds.y2
      
      upper = max(cx2, rx2)
      lower = min(cx1, rx1)

      scale = self.canvas.get_scale()
      self.canvas.set_size_request(((upper-lower)+10)*scale, (ry2-ry1)*scale)

    for blastMatch in self.canvasInterface.blastMatches:
      blastMatch.blastAlignmentLabel.remove()
      blastMatch.polylineModel.remove()
    self.canvasInterface.draw_blastn_alignments()

  def on_mapAlignRightButton_clicked(self, widget):
    # get the selected genes
    selected_genes = self.canvasInterface.selectedCanvasItems

    # figure out which genomes they are from
    phage_groups = set()
    for gene in selected_genes:
      phage_groups.add(gene.get_model().get_parent().get_parent())
      
    # get the left most gene in each genome
    phage_gene = {}
    for phage_group in phage_groups:
      gene_from_phage = None
      for gene in selected_genes:
        if gene.get_model().get_parent().get_parent() == phage_group:
          if gene_from_phage == None:
            gene_from_phage = gene
          else:
            if gene.get_simple_transform()[0] > gene_from_phage.get_simple_transform()[0]:
              gene_from_phage = gene
      phage_gene[phage_group] = gene_from_phage        

    # of the right-most genes, figure out which is farthest from the right end of its genome
    new_right = 0
    #reference_phage = None
    for phage_group in phage_gene.keys():
      print phage_group.get_simple_transform()[0] + phage_gene[phage_group].get_simple_transform()[0]
      if not new_right or phage_group.get_simple_transform()[0] + phage_gene[phage_group].get_simple_transform()[0] + phage_gene[phage_group].get_model().get_data('width') > new_right:
        new_right = phage_group.get_simple_transform()[0] + phage_gene[phage_group].get_simple_transform()[0] + phage_gene[phage_group].get_model().get_data('width')
        #reference_phage = phage_group
        print 'reference is %s' % phage_group.get_data('name')

    # move the other genomes so that the selected gene in them aligns with that one
    for phage_group in phage_gene.keys():
      if phage_group.get_simple_transform()[0] + phage_gene[phage_group].get_simple_transform()[0] + phage_gene[phage_group].get_model().get_data('width') == new_right:
        continue

      phage_group.translate(new_right - (phage_group.get_simple_transform()[0] + phage_gene[phage_group].get_simple_transform()[0] + phage_gene[phage_group].get_model().get_data('width')), 0)
      
      rBounds = self.canvas.get_root_item().get_bounds()
      cx1, cy1, cx2, cy2 = self.canvas.get_bounds()
      cBounds = goocanvas.Bounds(cx1, cy1, cx2, cy2)

      rx1, ry1, rx2, ry2 = rBounds.x1, rBounds.y1, rBounds.x2, rBounds.y2

      print 'root   bounds: %s' % rBounds.x1, rBounds.y1, rBounds.x2, rBounds.y2
      print 'canvas bounds: %s' % cBounds.x1, cBounds.y1, cBounds.x2, cBounds.y2
      
      upper = max(cx2, rx2)
      lower = min(cx1, rx1)

      scale = self.canvas.get_scale()
      self.canvas.set_size_request(((upper-lower)+10)*scale, (ry2-ry1)*scale)

    for blastMatch in self.canvasInterface.blastMatches:
      blastMatch.blastAlignmentLabel.remove()
      blastMatch.polylineModel.remove()
    self.canvasInterface.draw_blastn_alignments()

  def update_hscrollbar(self, upper):
    sw = self.canvasController.mapWTree.get_widget('MapWindowScrolledWindow')
    hAdj = sw.get_hadjustment()
    hAdj.upper = upper

  def get_chooser_filename(self, chooser):
    filename = chooser.get_filename()
    choices = ['','svg','pdf','ps','png']
    combo = self.chooserwTree.get_widget('saveAsComboBox')
    ext = choices[combo.get_active()]
    if ext:
      if ext in filename.lower():
        pass
      else:
        filename += '.' + ext
    else:
      ext = filename.split('.')[-1]
      if ext not in ['svg', 'pdf', 'ps','png']:
        ext = 'pdf'
        filename += '.' + ext
    return filename, ext

  def on_phamCircleSaveAsMenuItem_activate(self, widget):
    self.chooserwTree = gtk.glade.XML(self.gladefile,'phamCircleFileChooserDialog') 
    chooser = self.chooserwTree.get_widget('phamCircleFileChooserDialog')
    combo = self.chooserwTree.get_widget('saveAsComboBox')
    combo.set_active(0)
    treeSelection = self.dataTreeView.get_selection()
    (model, pathlist) = treeSelection.get_selected_rows()
    if len(pathlist) > 1:
      print "cannot display multiple cicles at once.  Displaying only one"
    path = pathlist[0]
    iter = self.dataTreeStore.get_iter(path)
    phamName = self.dataTreeStore.get_value(iter,0)

    chooser.set_current_name('pham'+str(phamName))
    response = chooser.run()
    if response == gtk.RESPONSE_OK: 
      filename, ext = self.get_chooser_filename(chooser)
      self.phamCircleCanvas.set_bounds(0,0, 10000, 10000)
      if ext == 'svg':
        surface = cairo.SVGSurface (filename, 9*72, 10*72)
      elif ext == 'pdf':
        surface = cairo.PDFSurface (filename, 9*72, 10*72)
      elif ext == 'ps':
        surface = cairo.PSSurface (filename, 9*72, 10*72)
      elif ext == 'png':
        surface = cairo.ImageSurface (cairo.FORMAT_ARGB32, 9*72, 10*72)

      cr = cairo.Context (surface)

      # center in the page (9x10)

      cr.translate (36, 130)
      self.phamCircleCanvas.render (cr, None, 0.1)
      cr.show_page ()
      if ext == 'png': surface.write_to_png(filename)

    elif response == gtk.RESPONSE_CANCEL:
      pass
    chooser.destroy()

  def on_saveToolButton_clicked(self, widget):
    self.chooserwTree = gtk.glade.XML(self.gladefile,'genomeMapFileChooserDialog') 
    chooser = self.chooserwTree.get_widget('genomeMapFileChooserDialog')
    combo = self.chooserwTree.get_widget('saveAsComboBox')
    combo.set_active(0)
    phages, length = self.get_selected_PhageIDs()
    PhageIDs = []
    if phages:
      for phage in phages: PhageIDs.append(phage['PhageID'])
      if len(PhageIDs) == 1:
        PhageIDs = PhageIDs[0]
        phageNames = [get_name_from_PhageID(self.c, PhageIDs)]
        fname = phageNames[0]
      else:
        phageNames = []
        for PhageID in PhageIDs: phageNames.append(get_name_from_PhageID(self.c, PhageID))
        fname = string.join(phageNames, '_')
    else:
      fname = 'empty'
      phageNames = ['empty']
      length = 1

    chooser.set_current_name(fname)

    zoomFactor = 20.0

    response = chooser.run()
    if response == gtk.RESPONSE_OK:
      filename, ext = self.get_chooser_filename(chooser)
      bounds = goocanvas.Bounds()
      bounds.x1, bounds.y1, bounds.x2, bounds.y2 = self.canvas.get_bounds()

      if ext == 'svg':
        surface = cairo.SVGSurface (filename, bounds.x2-bounds.x1, bounds.y2-bounds.y1)
      elif ext == 'pdf':
        surface = cairo.PDFSurface (filename, bounds.x2-bounds.x1, bounds.y2-bounds.y1)
      elif ext == 'ps':
        surface = cairo.PSSurface (filename, bounds.x2-bounds.x1, bounds.y2-bounds.y1)
      elif ext == 'png':
        surface = cairo.ImageSurface (cairo.FORMAT_ARGB32, bounds.x2-bounds.x1, bounds.y2-bounds.y1)

      cr = cairo.Context (surface)
      self.canvas.render (cr, None, 0.1)
      cr.show_page ()
      if ext == 'png': surface.write_to_png(filename)

    elif response == gtk.RESPONSE_CANCEL:
      pass
    chooser.destroy()

  def populate_dataSourceTreeView(self):
    self.dataSourceTreeStore = gtk.TreeStore(str)
    if 'Sources' not in self.dataSourceCols:
      self.dataSourceCols.append('Sources')
      self.tvcolumn = gtk.TreeViewColumn('Sources')
      self.dataSourceTreeView.append_column(self.tvcolumn)
      # create a CellRendererText to render the data
      self.cell = gtk.CellRendererText()
      # add the cell to the tvcolumn and allow it to expand
      self.tvcolumn.pack_start(self.cell, True)
      # set the cell "text" attribute to column 0 - retrieve text
      # from that column in dataSourceTreeStore
      self.tvcolumn.add_attribute(self.cell, 'text', 0)

    self.dataSourceTreeStore.clear()
    sources = ['Phages', 'Phams', 'Genes', 'Domains']
    for source in sources: self.dataSourceTreeStore.append(None, [source])
    self.dataSourceTreeView.set_model(self.dataSourceTreeStore)
    self.logger.log('populating the source list')

  def fill_text_buffer(self):
    c = db_conf.db_conf(username=self.username,password=self.password,db=self.database).get_cursor()
    treeSelection = self.dataTreeView.get_selection()
    (model, iter) = treeSelection.get_selected()
    PhageID = self.dataTreeStore.get_value(iter, 0)
    seq = get_seq_from_PhageID(c, PhageID)

  def draw_phamCircle_canvas(self, phamName=None):
    c = db_conf.db_conf(username=self.username,password=self.password,server=self.server,db=self.database).get_cursor()
    self.phamCircleWTree.get_widget('arc_scale').get_adjustment().set_value(0.0)
    if not phamName:
      treeSelection = self.dataTreeView.get_selection()
      (model, pathlist) = treeSelection.get_selected_rows()
      if len(pathlist) > 1:
        print "cannot display multiple cicles at once.  Displaying only one"
      path = pathlist[0]
      iter = model.get_iter(path)
      phamName = model.get_value(iter,0)

    ###########################################################################
    ### selection from a list where selection is gtk.SELECTION_MULTIPLE #######
    ### which is incompatible with batch save                           #######
    #(model, iter) = treeSelection.get_selected()                       #######
    #phamName = self.dataTreeStore.get_value(iter, 0)                   #######
    #print 'pham name:', phamName                                       #######
    ###########################################################################

    GeneIDs = get_members_of_pham(c, phamName)
    memberPhages, self.nonMemberPhages = [], []
    for GeneID in GeneIDs:
      PhageID = get_PhageID_from_GeneID(c, GeneID)
      if PhageID not in memberPhages: memberPhages.append(PhageID)
    totalPhages = get_PhageIDs(c)
    for p in totalPhages:
      if p not in memberPhages: self.nonMemberPhages.append(get_phage_name_from_PhageID(c, p))
    self.l = []
    self.genes = []

    self.genes = GeneIDs
    for a in GeneIDs:
      clustalwScores, blastScores = get_pham_scores(c, a)
      for cs in clustalwScores:
        if cs[2] >= 0.275: self.l.append((cs[0], cs[1], 'clustalw',cs[2]))
      for bs in blastScores:
        if bs[2] <= 0.0001: self.l.append((bs[0], bs[1], 'blast',bs[2]))

    self.phamCircle = PhamDisplay.PhamCircle(phamName, self.c)
    adjustment = 0.275
    conf = config.PhameratorConfiguration()
    if conf.get('/apps/phamerator/pham_circle_color_scheme') == 'alignmentType':
      self.phamCircleCanvas.set_root_item_model(self.phamCircle.create_canvas_model(self.nonMemberPhages, self.genes, self.l,adjustment,(conf.get_float('/apps/phamerator/transparency_adjustment')/100),blastColor='#ff0000', clustalwColor='#0000ff'))
    else:
      phamColorFromDataBase = self.db.select('pham_color','color',name = phamName)[0][0]
      self.phamCircleCanvas.set_root_item_model(self.phamCircle.create_canvas_model(self.nonMemberPhages, self.genes, self.l,adjustment,(conf.get_float('/apps/phamerator/transparency_adjustment')/100),allColor = phamColorFromDataBase))

    x, y = (600, 500)
    self.phamCircleCanvas.set_size_request(x, y)
    self.defaultPhamCircleCanvasSize = (x, y)
    self.phamCircleCanvas.show()
    self.window.window.set_cursor(None)
    return False

  def get_selected_PhageIDs(self):
    phages = []
    
    treeSelection = self.wTree.get_widget('dataTreeView').get_selection()
    (model, pathlist) = treeSelection.get_selected_rows()
    print model
    if not pathlist: return (None, None) # no phages are selected
    for path in pathlist:
      phageDict = {}

      iter = model.get_iter(path)
      phageDict['PhageID'] = model.get_value(iter,0)
      phageDict['display_reversed'] = model.get_value(iter,5)
      phageDict['length'] = get_length_of_genome(self.c, phageDict['PhageID'])
      phages.append(phageDict)
    lengths = []
    for phage in phages:
      lengths.append(phage['length'])
    lengths.sort()
    length = lengths[-1]
    return phages, length

  def get_selected_GeneIDs(self):
    tempA = open('/tmp/gene_alignment_temp.fasta', 'w')#(os.path.join('/tmp', 'gene_alignment_temp' + '.fasta'), 'w')
    genes_for_alignment = []
    if self.get_sel() == 'Genes':
      treeSelection = self.wTree.get_widget('dataTreeView').get_selection()
      (model, pathlist) = treeSelection.get_selected_rows()
      if not pathlist: return (None, None) # no phages are selected
      for path in pathlist:
        geneDict = {}
        iter = self.dataTreeStore.get_iter(path)
        geneDict['GeneID'] = self.dataTreeStore.get_value(iter,0)
        genes_for_alignment.append(geneDict)
    my_genes = genes_for_alignment
    for gene in my_genes:
        print my_genes
        for key,value in gene.iteritems():
          print value
          for seq in value:
            phage_name = str(import_phage.get_phage_name_from_GeneID(self.c, value))
            gene_name = str(import_phage.get_gene_name_from_GeneID(self.c, value))
            pham_name = str(import_phage.get_pham_from_GeneID(self.c, value))
            seq_out = str(import_phage.get_translation_from_PhageID(self.c, value))
            output = ('>' +phage_name + '|' + gene_name  + '|' + pham_name +'|' + '\n' + seq_out + '\n')
          tempA.write(output)
    tempA.close()

  def draw_genome_canvas(self):
    self.busy(True)
    c = db_conf.db_conf(username=self.username,password=self.password,server=self.server,db=self.database).get_cursor()
    phages, length = self.get_selected_PhageIDs()
    zoomFactor = 20.0
    self.canvas.hide()
    self.canvasController.DNATextBuffer.set_text('click on a gene')
    self.canvasController.ProteinTextBuffer.set_text('click on a gene')
    self.root = self.canvasInterface.create_canvas_model(phages, length)
    #self.canvas = self.create_canvas(None,None,'genomeMap',None,None,None,None)
    print 'canvas:', self.canvas
    #self.canvasInterface = cartographer.CanvasInterface(self.c, self.canvas, phages, length)
    self.canvasInterface.controller = self.canvasController
    self.canvasController.interface = self.canvasInterface
    self.canvas.set_root_item_model(self.root)
    if length and phages:
      x, y = 10000, 10000
    else:
      x, y = 500, 100
    self.canvas.set_scale(1.0)
    self.canvas.scroll_to(0,0)
    self.canvas.update()
    x1, y1, x2, y2 = self.canvas.get_bounds()
    x, y = int(x2-x1), int(y2-y1)
    self.canvas.set_size_request(x,y)
    self.defaultCanvasSize = (x, y)
    self.canvas.show()
    self.busy(False)

  def get_sel(self):
    tv = self.wTree.get_widget('dataSourceTreeView')
    s = tv.get_selection()
    (model, iter) = s.get_selected()
    sel = self.dataSourceTreeStore.get_value(iter, 0)
    return sel

  def populate_dataTreeView(self, sel=None):
    self.dataTreeView.hide()
    # default selection when program loads
    self.window.set_title('Phamerator :: %s' % self.database)
    self.targets = [('MY_TREE_MODEL_ROW', gtk.TARGET_SAME_WIDGET, 0),
                    ('text/plain', 0, 1)]
    if not sel:
      tv = self.wTree.get_widget('dataSourceTreeView')
      s = tv.get_selection()
      s.select_path(0)
      self.on_dataSourceTreeView_cursor_changed(tv)
      sel='Phages'
    for column in self.dataTreeView.get_columns(): self.dataTreeView.remove_column(column)
    if sel == 'Phages':
      self.busy(True)
      self.dataTreeStore = gtk.TreeStore(str, str, int, float, int, bool, str)
      #self.dataTreeView.set_reorderable(True)
      self.dataTreeView.enable_model_drag_source(gtk.gdk.BUTTON1_MASK, self.targets, gtk.gdk.ACTION_DEFAULT|
                                                 gtk.gdk.ACTION_MOVE)
      self.dataTreeView.enable_model_drag_dest(self.targets, gtk.gdk.ACTION_DEFAULT)
      self.dataTreeView.connect("drag_data_get", self.drag_data_get_data)
      self.dataTreeView.connect("drag-data-received", self.drag_data_received)
      # create the TreeViewColumn to display the data
      self.dataCols.append('PhageID')
      self.tvcolumn = gtk.TreeViewColumn('PhageID')     # create the TreeViewColumn to display the data
      self.dataTreeView.append_column(self.tvcolumn)    # add tvcolumn to dataTreeView
      self.cell = gtk.CellRendererText()                # create a CellRendererText to render the data
      self.tvcolumn.pack_start(self.cell, True)         # add the cell to the tvcolumn and allow it to expand
      self.tvcolumn.add_attribute(self.cell, 'text', 0) # set the cell "text" attribute to column 0
      self.tvcolumn.set_visible(False)
                                                        # retrieve text from that column in dataSourceTreeStore
      self.tvcolumn.set_sort_column_id(0)               # Allow sorting on the first column
      self.dataCols.append('Name')
      self.tvcolumn = gtk.TreeViewColumn('Name')        # create the TreeViewColumn to display the data
      self.dataTreeView.append_column(self.tvcolumn)    # add tvcolumn to dataTreeView
      self.cell = gtk.CellRendererText()                # create a CellRendererText to render the data
      self.tvcolumn.pack_start(self.cell, True)         # add the cell to the tvcolumn and allow it to expand
      self.tvcolumn.add_attribute(self.cell, 'text', 1) # set the cell "text" attribute to column 1
                                                        # retrieve text from that column in dataSourceTreeStore
      self.tvcolumn.set_sort_column_id(1)               # Allow sorting on the second column

      ### Adding number of genes, genome length, and %GC to dataTreeView ###
      self.tvcolumn = gtk.TreeViewColumn('Length (bp)')        # create the TreeViewColumn to display the data
      self.dataTreeView.append_column(self.tvcolumn)    # add tvcolumn to dataTreeView
      self.cell = gtk.CellRendererText()                # create a CellRendererText to render the data
      self.tvcolumn.pack_start(self.cell, True)         # add the cell to the tvcolumn and allow it to expand
      self.tvcolumn.add_attribute(self.cell, 'text', 2) # set the cell "text" attribute to column 2
                                                        # retrieve text from that column in dataSourceTreeStore
      self.tvcolumn.set_sort_column_id(2)               # Allow sorting on the second column
      self.tvcolumn = gtk.TreeViewColumn('GC %')        # create the TreeViewColumn to display the data
      self.dataTreeView.append_column(self.tvcolumn)    # add tvcolumn to dataTreeView
      self.cell = gtk.CellRendererText()                # create a CellRendererText to render the data
      self.tvcolumn.pack_start(self.cell, True)         # add the cell to the tvcolumn and allow it to expand
      self.tvcolumn.add_attribute(self.cell, 'text', 3) # set the cell "text" attribute to column 3
                                                        # retrieve text from that column in dataSourceTreeStore
      self.tvcolumn.set_sort_column_id(3)               # Allow sorting on the second column
      self.tvcolumn = gtk.TreeViewColumn('Number of Genes')        # create the TreeViewColumn to display the data
      self.dataTreeView.append_column(self.tvcolumn)    # add tvcolumn to dataTreeView
      self.cell = gtk.CellRendererText()                # create a CellRendererText to render the data
      self.tvcolumn.pack_start(self.cell, True)         # add the cell to the tvcolumn and allow it to expand
      self.tvcolumn.add_attribute(self.cell, 'text', 4) # set the cell "text" attribute to column 4
                                                        # retrieve text from that column in dataSourceTreeStore
      self.tvcolumn.set_sort_column_id(4)               # Allow sorting on the second column

      self.tvcolumn = gtk.TreeViewColumn('Reverse')        # create the TreeViewColumn to display the data
      self.dataTreeView.append_column(self.tvcolumn)    # add tvcolumn to dataTreeView
      self.cell = gtk.CellRendererText()                # create a CellRendererText to render the data
      self.tvcolumn.pack_start(self.cell, True)         # add the cell to the tvcolumn and allow it to expand
      self.tvcolumn.add_attribute(self.cell, 'text', 5) # set the cell "text" attribute to column 4
      self.tvcolumn.set_visible(False)
                                                        # retrieve text from that column in dataSourceTreeStore
      self.tvcolumn = gtk.TreeViewColumn('Cluster')        # create the TreeViewColumn to display the data
      self.dataTreeView.append_column(self.tvcolumn)    # add tvcolumn to dataTreeView
      self.cell = gtk.CellRendererText()                # create a CellRendererText to render the data
      self.tvcolumn.pack_start(self.cell, True)         # add the cell to the tvcolumn and allow it to expand
      self.tvcolumn.add_attribute(self.cell, 'text', 6) # set the cell "text" attribute to column 4
                                                        # retrieve text from that column in dataSourceTreeStore
      self.tvcolumn.set_sort_column_id(6)               # Allow sorting on the second column

      self.dataTreeView.set_search_column(1)

      #self.dataTreeView.set_reorderable(True)
  
      ###

      phages = get_phages(self.c, PhageID='PhageID', name='name')

      for row in phages:
        PhageID, name = row[0], row[1]
        length = get_genome_length(self.c, PhageID)
        numGenes = get_number_of_genes(self.c, PhageID)
        gc = get_percent_GC(self.c, PhageID)
        cluster = get_cluster_from_PhageID(self.c, PhageID)
        self.dataTreeStore.append(None, [PhageID, name, length, gc, numGenes, False, cluster])
      print 'treeview is reorderable? %s' % str(self.dataTreeView.get_reorderable())
      self.busy(False)
    elif sel == 'Phams':
      self.dataTreeStore = gtk.TreeStore(int, int, str, int, float)
      self.dataTreeView.set_reorderable(False)
      ####self.dataTreeView.enable_model_drag_source(gtk.gdk.BUTTON1_MASK,[('text/plain', 0, 0)], gtk.gdk.ACTION_COPY)
      self.dataTreeView.enable_model_drag_source(gtk.gdk.BUTTON1_MASK,self.targets, gtk.gdk.ACTION_COPY)
      self.dataTreeView.connect("drag_data_get", self.drag_data_get_data)
      self.dataCols.append('Phamily')
      self.tvcolumn = gtk.TreeViewColumn('Phamily')
      self.dataTreeView.append_column(self.tvcolumn)    # add tvcolumn to dataTreeView
      self.cell = gtk.CellRendererText()                # create a CellRendererText to render the data
      self.tvcolumn.pack_start(self.cell, True)         # add the cell to the tvcolumn and allow it to expand
      self.tvcolumn.add_attribute(self.cell, 'text', 0) # set the cell "text" attribute to column 0
                                                        # retrieve text from that column in dataSourceTreeStore
      self.tvcolumn.set_sort_column_id(0)               # Allow sorting on the first (PhageID) column

      self.dataCols.append('Number of Members')
      self.tvcolumn = gtk.TreeViewColumn('Number of Members')
      self.dataTreeView.append_column(self.tvcolumn)    # add tvcolumn to dataTreeView
      self.cell = gtk.CellRendererText()                # create a CellRendererText to render the data
      self.tvcolumn.pack_start(self.cell, True)         # add the cell to the tvcolumn and allow it to expand
      self.tvcolumn.add_attribute(self.cell, 'text', 1) # set the cell "text" attribute to column 0
                                                        # retrieve text from that column in dataSourceTreeStore
      self.tvcolumn.set_sort_column_id(1)               # Allow sorting on the first (PhageID) column
      self.dataTreeView.set_search_column(0)

      self.dataCols.append('Clusters')
      self.tvcolumn = gtk.TreeViewColumn('Clusters')
      self.dataTreeView.append_column(self.tvcolumn)    # add tvcolumn to dataTreeView
      self.cell = gtk.CellRendererText()                # create a CellRendererText to render the data
      self.tvcolumn.pack_start(self.cell, True)         # add the cell to the tvcolumn and allow it to expand
      self.tvcolumn.add_attribute(self.cell, 'text', 2) # set the cell "text" attribute to column 0
                                                        # retrieve text from that column in dataSourceTreeStore
      self.tvcolumn.set_sort_column_id(2)               # Allow sorting on the first (PhageID) column
      self.dataTreeView.set_search_column(0)

      self.dataCols.append('Number of Clusters')
      self.tvcolumn = gtk.TreeViewColumn('Number of Clusters')
      self.dataTreeView.append_column(self.tvcolumn)    # add tvcolumn to dataTreeView
      self.cell = gtk.CellRendererText()                # create a CellRendererText to render the data
      self.tvcolumn.pack_start(self.cell, True)         # add the cell to the tvcolumn and allow it to expand
      self.tvcolumn.add_attribute(self.cell, 'text', 3) # set the cell "text" attribute to column 0
                                                        # retrieve text from that column in dataSourceTreeStore
      self.tvcolumn.set_sort_column_id(3)               # Allow sorting on the first (PhageID) column
      self.dataTreeView.set_search_column(0)
 
      self.dataCols.append('Mean Protein Length')
      self.tvcolumn = gtk.TreeViewColumn('Mean Protein Length')
      self.dataTreeView.append_column(self.tvcolumn)    # add tvcolumn to dataTreeView
      self.cell = gtk.CellRendererText()                # create a CellRendererText to render the data
      self.cell.set_property('xalign', 1.0)
      self.tvcolumn.pack_start(self.cell, True)         # add the cell to the tvcolumn and allow it to expand
      self.tvcolumn.add_attribute(self.cell, 'text', 4) # set the cell "text" attribute to column 0
                                                        # retrieve text from that column in dataSourceTreeStore
      self.tvcolumn.set_sort_column_id(4)               # Allow sorting on the first (PhageID) column
      self.dataTreeView.set_search_column(0)

      phams = False

      class Shared:
        def __init__(self):
          self.phams = None
          self.count = {}
          self.iters = {}

      shared = Shared()
      evnt = threading.Event()
      evnt.clear()

      class phamsGetter(threading.Thread):
        def __init__(self, c, shared, evnt):
          threading.Thread.__init__(self)
          self.c = c
          self.evnt = evnt
        def run(self):
          shared.phams = get_phams(self.c)
          for phamName, GeneID in shared.phams:
            if phamName not in shared.iters.keys():
              shared.count[phamName] = get_number_of_pham_members(self.c, phamName)
          evnt.set()

      getter = phamsGetter(self.c, shared, evnt)
      self.busy(True)
      getter.start()
      while not evnt.isSet():
        evnt.wait(1.0)
        while gtk.events_pending():
          gtk.main_iteration(False)
      phams = shared.phams
      if not phams: print 'there are no phams to display.  Try running phamBuilder.py'
      iters = {}
      meanTranslationTable = get_mean_translation_size_for_all_phams(self.c)
      for phamName, GeneID in phams:
        if phamName not in shared.iters.keys():
          clusters, unclustered = get_clusters_from_pham(self.c, phamName)
          allClusters = clusters + unclustered
          shared.iters[phamName] = self.dataTreeStore.append(None, (int(phamName), shared.count[phamName], string.join(allClusters, ', '),len(allClusters), meanTranslationTable[int(phamName)]))
      self.busy(False)

    elif sel == 'Genes':
      self.busy(True)
      self.dataTreeView.set_reorderable(False)
      self.dataTreeStore = gtk.TreeStore(str, str, str, str, int, str, str)
      cols = ['GeneID', 'Gene', 'Phage', 'Orientation', 'Phamily', 'Type', 'Description']
      for n, col in enumerate(cols):
        self.dataCols.append(col)
        self.tvcolumn = gtk.TreeViewColumn(col)
        self.tvcolumn.set_sort_column_id(n)
        if col == 'GeneID':
          self.tvcolumn.set_visible(False)

        self.dataTreeView.append_column(self.tvcolumn)
        self.cell = gtk.CellRendererText()
        self.tvcolumn.pack_start(self.cell, True)
        self.tvcolumn.add_attribute(self.cell, 'text', n)
      rows = self.db.select('gene, pham, phage', 'gene.GeneID', 'gene.name', 'phage.Name', 'gene.Orientation', 'pham.name', 'gene.TypeID', 'gene.Notes', join = 'gene.GeneID:pham.GeneID gene.PhageID:phage.PhageID')
      for row in rows:
        GeneID, phageName, geneName, Orient, phamName, TypeID, Notes = str(row[0]), str(row[1]), str(row[2]), str(row[3]), int(row[4]), str(row[5]), str(row[6])
      for row in rows: self.dataTreeStore.append(None, row)
      self.dataTreeView.set_search_column(2)
      self.busy(False)
    elif sel == 'Domains':
      self.busy(True)
      self.dataTreeView.set_reorderable(False)
      self.dataTreeStore = gtk.TreeStore(str, int, int, str, bool)
      #cols = ['Domain', 'Description', 'Number of Protein Matches']
      #cols = ['CDD', 'DomainID', 'Name', 'Description']
      cols = ['Domain', 'Match Start', 'Match End', 'E-Value']
      for n, col in enumerate(cols):
        self.dataCols.append(col)
        self.cell = gtk.CellRendererText()
        if n == 0:
          self.cell.set_property('ellipsize', pango.ELLIPSIZE_END)
          self.tvcolumn = gtk.TreeViewColumn(col, self.cell)
          self.tvcolumn.set_expand(True)
        else:
          self.tvcolumn = gtk.TreeViewColumn(col, self.cell, visible=4)
        #self.tvcolumn.set_sort_column_id(n)

        self.dataTreeView.append_column(self.tvcolumn)

        #self.tvcolumn.pack_start(self.cell, True)
        self.tvcolumn.add_attribute(self.cell, 'text', n)
      
      rows = self.db.select('domain', 'domain.hit_id', 'domain.DomainID', 'domain.Name', 'domain.description')
      gene_rows = self.db.select('phage, gene, gene_domain, domain', 'gene.GeneID', 'gene.name', 'phage.name', 'gene_domain.hit_id', 'gene_domain.query_start', 'gene_domain.query_end', 'gene_domain.expect', join='gene.PhageID:phage.PhageID gene.GeneID:gene_domain.GeneID gene_domain.hit_id:domain.hit_id')
      for row in rows:
        #domain_id, domain_description  = str(row[0]), str(row[1])
        domain_text = "%s (%s)" % (row[1], row[3])
        iter = self.dataTreeStore.append(None, [domain_text, -1, -1, None, False])
        for gene in gene_rows:
          if gene[3] == row[0]:
            GeneID = gene[0]
            geneName = gene[1]
            phageName = gene[2]
            exp = re.compile('(PBI)*[1-9]+\d*[.]*\d*$', re.IGNORECASE)
            try:
              geneName = exp.search(geneName).group().strip()
            except: pass
            pretty = '%s gp%s' % (phageName, geneName)
            self.dataTreeStore.append(iter, [pretty, int(gene[4]), int(gene[5]), "%e" % float(gene[6]), True])
      self.busy(False)
      #for row in rows: self.dataTreeStore.append(None, row)

    #if sel != 'Phages': self.wTree.get_widget('exportGenomeMenuItem').set_sensitive(True)
    else: self.wTree.get_widget('exportGenomeMenuItem').set_sensitive(False)

    self.modelfilter = self.dataTreeStore.filter_new()
    sorter = gtk.TreeModelSort(self.modelfilter)
    self.dataTreeView.set_model(sorter)
    self.modelfilter.set_visible_func(self.visible_cb)
    self.dataTreeView.show()
    
  def visible_cb(self, model, iter):
    #print model.get_value(iter, 1)
    text = self.wTree.get_widget('searchEntry').get_text().upper()
    #print "%s in %s: %s" % (text, model.get_value(iter, 1), text in model.get_value(iter, 1))
    if self.selectedSource == "Phages":
      return text in model.get_value(iter, 1).upper()
    elif self.selectedSource == "Phams":
      text = text.replace(' ', ',').upper()
      textList = text.split(',')
      match = True
      for i in textList:
        if not i: continue
        match = match & (i in model.get_value(iter, 2).upper())
      return match
    elif self.selectedSource == "Domains":
      # if text matches domain name, show the parent and child
      if text in model.get_value(iter, 0).upper() or model.get_value(iter, 4) == True:
        return True
      # else if row is parent
      elif model.get_value(iter, 4) == False:
        # get the first child
        child = model.iter_children(iter)
        # if query matches pretty phage/gene name...
        while child:
          if text in model.get_value(child, 0).upper():
            return True
          child = model.iter_next(child)
        return False

  def on_mapToggleToolButton_toggled(self, data):
    if data.get_active():
      self.busy(True)
      self.draw_genome_canvas()
      self.mapWTree.get_widget('mapWindow').show()
    else:
      self.mapWTree.get_widget('mapWindow').hide()
    self.busy(False)

  def on_gene_alignment_toggled(self, data):
    print 'woot!'
    if data.get_active():
      self.busy(True)
      self.get_selected_GeneIDs()
      self.clustalw_align()
      self.ClustalWDisplay()
      self.web_logo()
      self.WeblogosDisplay()
    else:
      self.busy(False)

  def clustalw_align(self):
    cline = ClustalwCommandline("clustalw", infile = '/tmp/gene_alignment_temp.fasta', seqnos='on')
    return_code = subprocess.call(str(cline) , shell=(sys.platform!="win32"))
      
  def web_logo(self):
    from weblogolib import *
    fin = open('/tmp/gene_alignment_temp.aln')
    seqs = read_seq_data(fin)
    data = LogoData.from_seqs(seqs)
    options = LogoOptions()
    options.title = "A Logo Title"
    format = LogoFormat(data, options)
    fout = open('/tmp/gene_alignment_temp.png', 'w')
    png_formatter( data, format, fout)
  
  def on_phamCircleToggleToolButton_toggled(self, data):
    if data.get_active():
      self.busy(True)
      self.draw_phamCircle_canvas()
      self.phamCircleWTree.get_widget('phamCircleWindow').show()
    else:
      self.phamCircleWTree.get_widget('phamCircleWindow').hide()
    self.busy(False)
  
  def on_GMapsToggleToolButton_toggled(self, data):
    import webkit
    self.GMapsweb_kit = webkit.WebView()
    print 'wootwoot'
    if data.get_active():
      self.busy(True)
      self.GMapswTree = gtk.glade.XML(self.gladefile, root='GMapsWindow')
      colorbutton1 = self.GMapswTree.get_widget("colorbutton1")
      colorbutton1.set_data('name','selected')
      colorbutton1.connect('color-set', self.GMaps_color_set_config)
      colorbutton1.connect('color-set', self.GMaps_refresh)
      colorbutton1.set_color(gtk.gdk.Color(self.GMaps_color_get_config('selected')))
      colorbutton2 = self.GMapswTree.get_widget('colorbutton2')
      colorbutton2.set_data('name','unselected')
      colorbutton2.connect('color-set', self.GMaps_color_set_config)
      colorbutton2.connect('color-set', self.GMaps_refresh)
      colorbutton2.set_color(gtk.gdk.Color(self.GMaps_color_get_config('unselected')))
      dic={"on_GMapsWindow_delete_event":self.on_GMapsWindow_delete_event}
      self.GMapswTree.signal_autoconnect(dic) 
      self.GMapswTree.get_widget('GMapsWindow').show_all()
      sw=self.GMapswTree.get_widget('GMapsScrolledWindow')
      sw.add(self.GMapsweb_kit)
      self.GMapsweb_kit.show()
      self.GMaps_refresh()
    else:
      self.GMapswTree.get_widget('GMapsWindow').hide()
    self.busy(False)

  def GMaps_refresh(self, *args):
    selected_PhageIDs_list = self.get_selected_PhageIDs()[0]
    if not selected_PhageIDs_list:
      selected_PhageIDs_list = []
    #print selected_PhageIDs_list
    selected_PhageIDs = []
    unselected_PhageIDs = list(set(get_PhageIDs(self.c)) - set(selected_PhageIDs))

    for phage_dict in selected_PhageIDs_list:
      selected_PhageIDs.append(phage_dict['PhageID'])

    selected_phage_names = [get_phage_name_from_PhageID(self.c, x) for x in selected_PhageIDs]
    unselected_phage_names = [get_phage_name_from_PhageID(self.c, x) for x in unselected_PhageIDs]
    
    selected_phage_names = string.join(selected_phage_names,',')
    unselected_phage_names = string.join(unselected_phage_names, ',')

    to_remove = ('-DRAFT-INC','_DRAFT_INC','-DRAFT','_DRAFT')
    for s in to_remove:
      selected_phage_names = selected_phage_names.replace(s,'')
      unselected_phage_names = unselected_phage_names.replace(s,'')

    url_dict = {'selected_phage_names':selected_phage_names, 'unselected_phage_names':unselected_phage_names, 'selected_color':self.GMaps_color_get_config('selected'), 'unselected_color':self.GMaps_color_get_config('unselected')}
    #print selected_PhageIDs
    #unselected_PhageIDS_Dict =
    url = urllib.urlencode(url_dict)
    self.GMapsweb_kit.open('http://134.126.95.195/maps_test.html?'+url)

  def GMaps_color_set_config(self, colorbutton):
    import ConfigParser
    cfg = ConfigParser.RawConfigParser()
    cfg.read(os.path.join(os.environ['HOME'], '.phamerator', 'phamerator.conf'))    
    if colorbutton.get_data('name') == 'selected':
      cfg.set('Phamerator', 'GMaps_selected_color', colorbutton.get_color())
      #print 'set color: %s' % colorbutton.get_color()
    elif colorbutton.get_data('name') == 'unselected':
      cfg.set('Phamerator', 'GMaps_unselected_color', colorbutton.get_color())
    cfg_file = open(os.path.join(os.environ['HOME'], '.phamerator', 'phamerator.conf'), 'w')
    cfg.write(cfg_file)
    cfg_file.close()
    
  def GMaps_color_get_config(self,colorbutton):
    import ConfigParser
    cfg = ConfigParser.RawConfigParser()
    cfg.read(os.path.join(os.environ['HOME'], '.phamerator', 'phamerator.conf'))
    if colorbutton == 'selected':
      try:
        color = cfg.get('Phamerator','GMaps_selected_color')
      except ConfigParser.NoOptionError:
        color = '#ff0000'
    elif colorbutton =='unselected':
      try:
        color = cfg.get('Phamerator','GMaps_unselected_color')
      except ConfigParser.NoOptionError:
        color = '#0000ff'      
    print 'get color: %s' % color
    return color  

  def on_GMapsWindow_delete_event(self, widget, event, data=None):
    print 'turty'
    #self.wTree = gtk.glade.XML(self.gladefile, root='mainWindow')
    self.wTree.get_widget('GMapsToggleToolButton').set_active(False)
    widget.hide()
    return True

  def on_phamCircleWindow_delete_event(self, widget, event, data=None):
    self.wTree.get_widget('phamCircleToggleToolButton').set_active(False)
    widget.hide()
    return True

  def on_mapWindow_delete_event(self, widget, event, data=None):
    self.wTree.get_widget('mapToggleToolButton').set_active(False)
    widget.hide()
    return True

  def on_closeMapWindowMenuItem_activate(self, widget):
    self.wTree.get_widget('mapToggleToolButton').set_active(False)
    return True

  def on_phamCircleCloseMenuItem_activate(self, widget):
    self.wTree.get_widget('phamCircleToggleToolButton').set_active(False)
    return True

  def on_mapWindow_event(self, widget):
    pass

  def on_dataSourceTreeView_cursor_changed(self, widget):
    # inactivate menu items since no phages, phams, or genes are selected
    print 'setting treeview insensitive'
    self.wTree.get_widget('dataSourceTreeView').set_sensitive(False)
    inactivate = ['exportFastaMenuItem', 'exportFastaNucleotideMenuItem','exportGenomeMenuItem']
    for widget in inactivate:
      w = self.wTree.get_widget(widget)
      w.set_sensitive(False)
    
    self.wTree.get_widget('searchEntry').set_text('')

    treeSelection = self.dataSourceTreeView.get_selection()
    (model, iter) = treeSelection.get_selected()
    sel = self.dataSourceTreeStore.get_value(iter, 0)
    self.selectedSource = sel
    mapToggleToolButton = self.wTree.get_widget('mapToggleToolButton')
    phamCircleToggleToolButton = self.wTree.get_widget('phamCircleToggleToolButton')
    alignmentToggleToolButton = self.wTree.get_widget('alignmentToggleToolButton')

    self.rowsTreeView.set_model(None)
    self.rowsTreeView.hide()
    dataTreeView = self.wTree.get_widget('dataTreeView')
    selection = dataTreeView.get_selection()

    if sel != 'Phages':
      mapToggleToolButton.set_sensitive(False)
      #self.rowsTreeView.set_model(None)
      #self.rowsTreeView.hide()
      #dataTreeView = self.wTree.get_widget('dataTreeView')
      #selection = dataTreeView.get_selection()
      #selection.set_mode(gtk.SELECTION_MULTIPLE)

      sw = self.wTree.get_widget('webKitScrolledWindow')
      sw.hide_all()
      self.wTree.get_widget('rowsTreeViewScrolledWindow').show_all()

    else:
      #self.rowsTreeView.set_model(None)
      #self.rowsTreeView.hide()
      mapToggleToolButton.set_sensitive(True)
      #dataTreeView = self.wTree.get_widget('dataTreeView')
      #selection = dataTreeView.get_selection()
      selection.set_mode(gtk.SELECTION_MULTIPLE)

    self.populate_dataTreeView(sel)

    if sel != 'Phams':
      phamCircleToggleToolButton.set_sensitive(False)
    else:
      phamCircleToggleToolButton.set_sensitive(True)
    
    if sel == 'Domains':
      selection.set_mode(gtk.SELECTION_SINGLE)


    #if sel != 'Genes': alignmentToggleToolButton.set_sensitive(False)
    #else: alignmentToggleToolButton.set_sensitive(True)
    self.wTree.get_widget('dataSourceTreeView').set_sensitive(True)

  def on_selection_changed(self, treeSelection, *args):
    self.wTree.get_widget('dataSourceTreeView').set_sensitive(False)

    menuItems = ['exportFastaMenuItem', 'exportFastaNucleotideMenuItem','exportGenomeMenuItem', 'batchSaveMenuItem']
    if treeSelection.get_mode() == gtk.SELECTION_SINGLE:
      (model,iter) = treeSelection.get_selected()
      s = iter
    elif treeSelection.get_mode() == gtk.SELECTION_MULTIPLE:
      (model,pathlist) = treeSelection.get_selected_rows()
      s = len(pathlist)
    # no phages, phams, genes, or domains are selected, so inactivate everything.
    if not s:
      for widget in menuItems:
        w = self.wTree.get_widget(widget)
        w.set_sensitive(False)
    else:
      # genome export option is appropriate only for phages
      if self.get_sel() != 'Phages':
        menuItems.remove('exportGenomeMenuItem')
      if self.get_sel() != 'Phams':
        menuItems.remove('batchSaveMenuItem')
      if self.get_sel() == 'Genes':
        #my_genes = self.get_selected_GeneIDs(self)
        menuItems = []
      if self.get_sel() == 'Domains':      
        menuItems = []
 
      for widget in menuItems:
        w = self.wTree.get_widget(widget)
        w.set_sensitive(True)
    self.wTree.get_widget('dataSourceTreeView').set_sensitive(True)

  def on_dataTreeView_cursor_changed(self, widget):
    #'''load the pham or phage data'''
    treeSelection = self.dataTreeView.get_selection()
    print treeSelection.get_mode()
    if treeSelection.get_mode() == gtk.SELECTION_SINGLE:
      (model,iter) = treeSelection.get_selected()
    elif treeSelection.get_mode() == gtk.SELECTION_MULTIPLE:
      (model,pathlist) = treeSelection.get_selected_rows()
    cols = self.dataTreeView.get_columns()
    if cols[0].get_title() != 'Phamily':
      self.rowsTreeView.set_model(None)
      self.rowsTreeView.hide()

    if cols[0].get_title() == 'PhageID': 
      # user clicked on a phage
      type = 'phage'
      if self.wTree.get_widget('mapToggleToolButton').get_active():
        #self.busy(True)
        watch = gtk.gdk.Cursor(gtk.gdk.WATCH)
        self.window.window.set_cursor(watch)
        gobject.idle_add(self.draw_genome_canvas)

      #print phages_dict

      phages, length = self.get_selected_PhageIDs()
      PhageIDs = []
      if phages:
        for phage in phages: PhageIDs.append(phage['PhageID'])
        if len(PhageIDs) == 1:
          PhageID = PhageIDs[0]
          phageNames = [get_name_from_PhageID(self.c, PhageID)]
          phage_name = phageNames[0]
          print 'showing webpage'
          sw = self.wTree.get_widget('webKitScrolledWindow')
          sw.show_all()
          self.web_kit.open("http://phagesdb.org/phages/%s" % phage_name.replace('-DRAFT', ''))
          self.wTree.get_widget('rowsTreeViewScrolledWindow').hide_all()
        else:
          print 'hiding webpage'
          self.wTree.get_widget('rowsTreeViewScrolledWindow').show_all()
          sw = self.wTree.get_widget('webKitScrolledWindow')
          sw.hide()
          #self.web_kit.hide()
        
    elif cols[0].get_title() == 'Phamily':
      type = 'pham' 
      self.rowsTreeView.show()
      #(model, pathlist) = treeSelection.get_selected_rows()
      #model = model.get_model()
      #if len(pathlist) > 1: print 'cannot display more than one phamily circle at a time.  Showing only first one.'
      iters = []
      for path in pathlist:
        #try: iter = self.dataTreeStore.get_iter(path)
        try: iter = model.get_iter(path)
        except ValueError: return # still loading phams, so you can't click one yet. Just relax.
        iters.append(iter)
      iter = iters[0]
      #sel = self.dataTreeStore.get_value(iter, 0)
      sel = model.get_value(iter, 0)
      GeneIDs = get_members_of_pham(self.c, sel)
      self.populate_rowsTreeView(type, sel)
      if self.wTree.get_widget('phamCircleToggleToolButton').get_active():
        watch = gtk.gdk.Cursor(gtk.gdk.WATCH)
        self.window.window.set_cursor(watch)
        gobject.idle_add(self.draw_phamCircle_canvas)
    elif cols[1].get_title() == 'Gene':
      type = 'gene'
      iters = []
      for path in pathlist:
        #try: iter = self.dataTreeStore.get_iter(path)
        try: iter = model.get_iter(path)
        except ValueError: return # still loading phams, so you can't click one yet. Just relax.
        iters.append(iter)
      iter = iters[0]
      sel = model.get_value(iter, 0)
      
      #(model, iter) = treeSelection.get_selected()
      #sel = self.dataTreeStore.get_value(iter, 0)
    elif cols[0].get_title() == 'Domain':
      type = 'domain'
      sel = model.get_value(iter, 0)
      #sel = self.dataTreeStore.get_value(iter, 0)
    return 0

  def on_dataTreeView_button_press_event(self, treeview, event):
    if event.button == 1:
      # enable drag and drop for fasta protein file for a whole genome
      if event.state == gtk.gdk.MOD2_MASK|gtk.gdk.MOD4_MASK or event.state == gtk.gdk.MOD4_MASK:
        t = self.targets + [('text/plain', 0, 29)]
        self.dataTreeView.enable_model_drag_source(gtk.gdk.BUTTON1_MASK,t, gtk.gdk.ACTION_COPY)
      else:
        t = self.targets + [('text/plain', 0, 27)]
        self.dataTreeView.enable_model_drag_source(gtk.gdk.BUTTON1_MASK,t, gtk.gdk.ACTION_COPY)
    elif event.button == 2:
      # enable drag and drop for fasta nucleotide file for a whole genome
      t = self.targets + [('text/plain', 0, 28)]
      self.dataTreeView.enable_model_drag_source(gtk.gdk.BUTTON2_MASK,t, gtk.gdk.ACTION_COPY)
    elif event.button == 3:
      popup = self.phageMenuWTree.get_widget("phageMenu")
      x = int(event.x)
      y = int(event.y)
      time = event.time
      pthinfo = treeview.get_path_at_pos(x, y)
      if pthinfo is not None:
        path, col, cellx, celly = pthinfo
        treeview.grab_focus()
        treeview.set_cursor( path, col, 0)
        checkBox = self.phageMenuWTree.get_widget("flipMeCheckButton")
        if self.dataTreeStore[path][5]:
          checkBox.set_active(True)
        else:
          checkBox.set_active(False)
        popup.popup( None, None, None, event.button, time)
      return 1

  def on_flipMeCheckButton_activate(self, widget):
    treeSelection = self.dataTreeView.get_selection()
    (model, pathlist) = treeSelection.get_selected_rows()
    for path in pathlist:
      iter = self.dataTreeStore.get_iter(path)
      sel = str(self.dataTreeStore.get_value(iter,0))
      self.dataTreeStore[path][5] = widget.get_active()

  def on_rowsTreeView_cursor_changed(self, widget):
    '''update the scores in the rowsTreeView to reflect those for the current row'''
    self.busy(True)
    self.clustalwCache = {}
    self.blastCache = {}

    def update_clustalw(c, sel, store, cache):
      treeiter = store.get_iter_first()
      while treeiter:
        subject = store.get_value(treeiter, 0)
        if sel == subject:
          store.set_value(treeiter, 3, -1)
          treeiter = store.iter_next(treeiter)
          continue
        clustalwScore, blastScore = get_scores(c, query=sel, subject=subject)
        if not clustalwScore:
          try:
            clustalwScore = cache[sel][subject]
          except KeyError:
            clustalwScore = do_pairwise_alignment(c, sel, subject)
            if not cache.has_key(sel): cache[sel] = {}
            cache[sel][subject] = clustalwScore
        clustalwScore = clustalwScore * 100.0
        if store.get_value(treeiter, 3) != clustalwScore:
          print 'trying to set value -- sel: %s -- subject: %s -- score: %s' % (sel, subject, clustalwScore)
          store.set_value(treeiter, 3, clustalwScore)
        treeiter = store.iter_next(treeiter)

    def update_blast(c, sel, store, cache):
      print 'cache size:', len(cache)
      treeiter = store.get_iter_first()
      while treeiter:
        subject = store.get_value(treeiter, 0)
        if sel == subject:
          store.set_value(treeiter, 4, -1)
          treeiter = store.iter_next(treeiter)
          continue
        clustalwScore, blastScore = get_scores(c, query=sel, subject=subject)
        if blastScore is None:
          print 'no blast score for %s:%s...' % (sel, subject)
          try:
            print 'looking for it in the cache...'
            blastScore = cache[sel][subject]
          except (TypeError, KeyError):
            if not cache.has_key(sel):
              print 'not there...running blast...'
              blastDict = do_blast_search(c, sel)
              cache[sel] = blastDict
            #print 'blast has been run with query %s but there is no score for %s' % (sel, subject)
            try:
              blastScore = cache[sel][subject]
            except (TypeError, KeyError):
              print 'still not there.  E-val is worse than threshold for do_blast_search'
              blastScore = -1
        if blastScore is None or blastScore == -1:
          if not blastDict:
            # show dialog warning that BLAST isn't working
            blastWarning = BLASTWarningDialog()
            blastWarning.run()
            blastScore = -1
          #else:
          #  blastScore = cache[sel][subject]

        if store.get_value(treeiter, 4) != blastScore:
          store.set_value(treeiter, 4, blastScore) ###
          #treeiter = store.get_iter_first()
          #continue

        else:
          pass
          #print 'skipping this row update because query = subject'
        treeiter = store.iter_next(treeiter)
 

    treeSelection = self.rowsTreeView.get_selection()
    (model, iter) = treeSelection.get_selected()
    sel = self.rowsTreeStore.get_value(iter, 0)

    update_clustalw(self.c, sel, self.rowsTreeStore, self.clustalwCache)
    update_blast(self.c, sel, self.rowsTreeStore, self.blastCache)

    self.busy(False)
    
  def populate_rowsTreeView(self, type, sel):
    '''add rows to the rowsTreeView based on the type and selected row of dataTreeView'''
    if type == 'pham':
      def pham_sorter(self, model, iter1, iter2, data):
        name1 = int(model.get_value(iter1, 0))
        name2 = int(model.get_value(iter2, 0))
        if name1 < name2: return -1
        elif name1 > name2: return 1
        else: return 0
 
      self.rowsTreeStore = gtk.TreeStore(str, str, str, float, float)
      self.rowsTreeStore.set_sort_func(9000, pham_sorter)
      self.rowsTreeView.set_model(self.rowsTreeStore)
      cols = ['GeneID', 'Gene', 'Phage']
      for n, col in enumerate(cols):
        if col not in self.rowsCols:
          self.rowsCols.append(col)
          self.tvcolumn = gtk.TreeViewColumn(col)
          if n == 0: self.tvcolumn.set_visible(False)
          self.cell = gtk.CellRendererText()                # create a CellRendererText to render the data
          self.tvcolumn.pack_start(self.cell, True)         # add the cell to the tvcolumn and allow it to expand
          self.tvcolumn.add_attribute(self.cell, 'text', n) # set the cell "text" attribute to column 0
          self.rowsTreeView.append_column(self.tvcolumn)    # add tvcolumn to dataTreeView
          self.dataTreeView.set_search_column(n)
        self.tvcolumn.set_sort_column_id(n)               # Allow sorting on each of these columns
                                                          # retrieve text from that column in dataSourceTreeStore
      if 'Clustalw score' not in self.rowsCols:
        def format_clustalw(tvcolumn, cell, model, iter, user_data=None):
          '''formats the text to display for clustalw scores so that -1 is hidden'''
          clustalwScore = model.get_value(iter, 3)
          cell.set_property('text', "%.1f" % clustalwScore)
          if clustalwScore < 27.5:
            cell.set_property('foreground', "red")
            cell.set_property('background', "gray")
          else:
            cell.set_property('foreground', "black")
            cell.set_property('background', "white")
          if int(clustalwScore) == -1:
            cell.set_property('visible', False)
          else:
            cell.set_property('visible', True)
          return

        self.rowsCols.append('Clustalw score')
        self.tvcolumn = gtk.TreeViewColumn('Global % Identity')
        self.rowsTreeView.append_column(self.tvcolumn)    # add tvcolumn to dataTreeView
        self.cell = gtk.CellRendererText()                # create a CellRendererText to render the data
        self.tvcolumn.pack_start(self.cell, True)         # add the cell to the tvcolumn and allow it to expand
        self.tvcolumn.add_attribute(self.cell, 'text', 3) # set the cell "text" attribute to column 0
        #self.tvcolumn.add_attribute(self.cell, 'foreground', 3)
                                                          # retrieve text from that column in dataSourceTreeStore
        self.tvcolumn.set_cell_data_func(self.cell, format_clustalw, data=None)
        self.tvcolumn.set_sort_column_id(3)               # Allow sorting on the first (PhageID) column


      if 'BLAST score' not in self.rowsCols:
        def format_blast(tvcolumn, cell, model, iter, user_data=None):
          '''formats the text to display for BLAST scores so that it isn't rounded and -1 is hidden'''
          blastScore = model.get_value(iter, 4)
          cell.set_property('text', "%e" % blastScore)
          if blastScore > 1e-50:
            cell.set_property('foreground', "red")
            cell.set_property('background', "gray")
          else:
            cell.set_property('foreground', "black")
            cell.set_property('background', "white")
 
          if int(blastScore) == -1:
            cell.set_property('visible', False)
          else:
            cell.set_property('visible', True)
          return

        self.rowsCols.append('BLAST score')
        self.cell = gtk.CellRendererText()                # create a CellRendererText to render the data
        self.tvcolumn = gtk.TreeViewColumn('BLAST E-Value')
        self.rowsTreeView.append_column(self.tvcolumn)    # add tvcolumn to dataTreeView
        self.tvcolumn.pack_start(self.cell, True)         # add the cell to the tvcolumn and allow it to expand
        self.tvcolumn.add_attribute(self.cell, 'text', 4) # set the cell "text" attribute to column 0
                                                          # retrieve text from that column in dataSourceTreeStore
        self.tvcolumn.set_cell_data_func(self.cell, format_blast, data=None)

        self.tvcolumn.set_sort_column_id(4)               # Allow sorting on the first (PhageID) column

      GeneIDs = get_members_of_pham(self.c, sel)
      for GeneID in GeneIDs:
        phageName = get_phage_name_from_GeneID(self.c, GeneID)
        geneName = get_gene_name_from_GeneID(self.c, GeneID)
        self.rowsTreeStore.append(None, (GeneID, geneName, phageName, -1, -1))

  def on_open_GenBank_file_clicked(self, widget):
    """Called when the user clicks the open button or open menu item"""
    self.logger.log('on_open_GenBank_file_clicked')
    evnt = threading.Event()
    progressQueue = Queue.Queue(maxsize=1)
    OpenGenBankFileDlg = OpenGenBankFileDialog()
    result = OpenGenBankFileDlg.run()
    if result == gtk.RESPONSE_OK:
      fname = OpenGenBankFileDlg.dlg.get_filename()
      self.logger.log("parsing '" + fname + "' and adding phage to the database")
      context_id = self.statusbar.get_context_id('add phage')
      self.statusbar.push(context_id, 'Adding phage from ' + fname)
      opener = phageOpener(evnt, fname, progressQueue, self.c)
      insensitive = ['menubar1', 'toolbar1']
      for widget in insensitive: self.wTree.get_widget(widget).set_sensitive(False)
      while gtk.events_pending():
        gtk.main_iteration(False)
      self.busy(True)
      self.logger.log('done creating phageOpener')
      opener.start()
      self.logger.log('done starting phageOpener')
      self.logger.log('waiting...')
      progress = self.wTree.get_widget('progressbar1')
      progress.show()

      while not evnt.isSet():
        evnt.wait(1.0)
        try: progress.set_fraction(progressQueue.get(block=False))
        except Queue.Empty: pass
        while gtk.events_pending():
          gtk.main_iteration(False)
      progress.hide()
      self.logger.log('done waiting')
      
      self.logger.log('reload treeView')
      self.populate_dataTreeView()
      self.statusbar.pop(context_id)
      for widget in insensitive: self.wTree.get_widget(widget).set_sensitive(True)
      self.busy(False)
   
  def on_add_phage_clicked(self, widget):
    """Called when the user clicks the add button or add phage menu item"""
    self.logger.log('on_add_phage_clicked called')
    #Create the dialog, show it, and store the results
    evnt = threading.Event()
    progressQueue = Queue.Queue(maxsize=1)
    resultQueue = Queue.Queue(maxsize=1)
    AddPhageDlg = AddPhageDialog()
    r = AddPhageDlg.run()
    if not r: return
    result, newPhage, allowRefSeqs = r

    if (result == gtk.RESPONSE_OK):
      """The user clicked Ok, so let's add this
      phage to the phage list"""
      self.logger.log("add phage '" + newPhage.name + "' to the database")
      context_id = self.statusbar.get_context_id('add phage')
      self.statusbar.push(context_id, 'Adding phage ' + newPhage.name)

    self.logger.log("creating phageSearcher")
    phageSearcher = phageSearch(newPhage.name, allowRefSeqs, evnt, progressQueue, resultQueue, self.c)
    self.logger.log("starting search")
    searchResults = phageSearcher.start()
    progress = self.wTree.get_widget('progressbar1')
    progress.show()

    while not evnt.isSet():
      evnt.wait(1.0)
      try:
        p = progressQueue.get(block=False)
        if p: progress.set_fraction(p)
      except Queue.Empty: pass
      while gtk.events_pending():
        gtk.main_iteration(False)
    progress.hide()
    progress.set_fraction(0.0)
    searchResults = phageSearcher.resultQueue.get()
    self.logger.log('done waiting')
    self.logger.log('reload treeView')
    self.logger.log("done searching")

    if len(searchResults) > 1:
      # load window for choosing a phage from the results
      phageChooser = PhageChooserDialog(searchResults)
      chooserResult = phageChooser.run()
      result = chooserResult
    elif len(searchResults) == 1:
      feature_parser = GenBank.FeatureParser()
      ncbi_dict = GenBank.NCBIDictionary('nucleotide', 'genbank', parser = feature_parser)
      result = ncbi_dict[searchResults[0]]
    else:
      sys.exit()
    evnt = threading.Event()

    adder = phageAdder(result, evnt, progressQueue, self.c)
    insensitive = ['menubar1', 'toolbar1', 'dataSourceTreeView']
    for widget in insensitive: self.wTree.get_widget(widget).set_sensitive(False)
    while gtk.events_pending():
      gtk.main_iteration(False)
    self.busy(True)
    self.logger.log('done creating phageAdder')
    adder.start()
    self.logger.log('done starting phageAdder')
    self.logger.log('waiting...')
    progress = self.wTree.get_widget('progressbar1')
    progress.show()

    while not evnt.isSet():
      evnt.wait(1.0)
      try: progress.set_fraction(progressQueue.get(block=False))
      except Queue.Empty: pass
      while gtk.events_pending():
        gtk.main_iteration(False)
    progress.hide()
    progress.set_fraction(0.0)
    self.logger.log('done waiting')
    self.logger.log('reload treeView')
    self.c.execute('COMMIT')
    self.populate_dataTreeView(sel='Phages')
    try:
      self.statusbar.pop(context_id)
      for widget in insensitive: self.wTree.get_widget(widget).set_sensitive(True)
      self.busy(False)
    except:
      self.logger.log('error resetting status bar')

  def on_remove_phage_clicked(self, widget):
    """Called when the user wants to remove a phage"""
    self.logger.log('remove_phage called')
    context_id = self.statusbar.get_context_id('remove phage')
    (model, pathlist) = self.treeselection.get_selected_rows()
    pathlist.sort()
    pathlist.reverse()
    iters = []
    for path in pathlist:
      iter = self.dataTreeStore.get_iter(path)
      iters.append(iter)
    for iter in iters:
      path = self.dataTreeStore.get_path(iter)
      PhageID = self.dataTreeStore.get_value(iter, 0)
      name = get_name_from_PhageID(self.c, PhageID)
      self.statusbar.push(context_id, 'Removing phage ' + name)
      while gtk.events_pending():
        gtk.main_iteration(False)
      try:
        remove_phage_from_db(PhageID, self.c)
        self.dataTreeStore.remove(iter)
      except:
        print 'error removing phage from database'
      self.statusbar.pop(context_id)

  def busy(self, state):
    if state:
      watch = gtk.gdk.Cursor(gtk.gdk.WATCH)
      self.window.window.set_cursor(watch)
    else:
      self.window.window.set_cursor(None)
    while gtk.events_pending():
      gtk.main_iteration(False)

  def show_about_dialog(self, widget):
    self.logger.log('show about dialog')
    AboutDlg = AboutDialog()
    AboutDlg.run()

  def show_whatsNew_dialog(self, widget):
    self.logger.log("show what's new dialog")
    whatsNewDlg = WhatsNewDialog()
    whatsNewDlg.run()

  def show_dbStats_dialog(self, widget):
    self.logger.log("show DbStats dialog")
    dbStatsDlg = DbStatsDialog(self.c)
    dbStatsDlg.run()
 
def main():
  conf = config.PhameratorConfiguration()
  app = phageManager()
  gtk.main()

if __name__ == "__main__":
  main()
