# Supplementary material for: Phamerator: a bioinformatic tool for comparative bacteriophage genomics
Source: BMC Bioinformatics. 2011 Oct 12;12:395. doi: 10.1186/1471-2105-12-395 (PMC3233612; doi:10.1186/1471-2105-12-395)
Supplement: Additional file 1 — Phamerator program. Phamerator program. [file 1471-2105-12-395-S1.GZ › phamerator-1.1/phamerator/logger.py]

#!/usr/bin/env python

import time

class logger:
  def __init__(self, shouldLog):
    self.shouldLog = shouldLog
  def log(self, string):
    if self.shouldLog:
      now = time.localtime(time.time())
      print time.strftime("%m/%d/%y %H:%M:%S:", now), string
