# Supplementary material for: Phamerator: a bioinformatic tool for comparative bacteriophage genomics
Source: BMC Bioinformatics. 2011 Oct 12;12:395. doi: 10.1186/1471-2105-12-395 (PMC3233612; doi:10.1186/1471-2105-12-395)
Supplement: Additional file 1 — Phamerator program. Phamerator program. [file 1471-2105-12-395-S1.GZ › phamerator-1.1/phamerator/config/phamerator.conf.sample]

[Phamerator]
defaultDatabase = SEA
otherDatabases = 
defaultServer = phamerator.csm.jmu.edu
otherServers = 
BLAST_dir = ~/Applications/BLAST/
