# Supplementary material for: Phamerator: a bioinformatic tool for comparative bacteriophage genomics
Source: BMC Bioinformatics. 2011 Oct 12;12:395. doi: 10.1186/1471-2105-12-395 (PMC3233612; doi:10.1186/1471-2105-12-395)
Supplement: Additional file 1 — Phamerator program. Phamerator program. [file 1471-2105-12-395-S1.GZ › phamerator-1.1/phamerator/blastclient.py]

#!/usr/bin/env python

import os, sys, time, socket, getopt, getpass
import Pyro.core
import shutil
import time
import getopt
from Bio.Blast import NCBIStandalone
from Bio.Blast import NCBIXML
from Bio import Fasta
from types import *

class options:
  def __init__(self, argv):
    try:
      opts, args = getopt.getopt(argv, "hpu:a:d:", ["help", "password", "user=", "app-dir=", "data-dir="])
    except getopt.GetoptError:
      print 'error running getopt.getopt'
      self.usage()
    self.argDict = {}
    for opt, arg in opts:
      if opt in ("-h", "--help"):
        self.usage()
        sys.exit()
      elif opt in ("-p", "--password"):
        self.argDict['password'] = getpass.getpass('password: ')
      elif opt in ("-u", "--user"):
        self.argDict['user'] = arg
      elif opt in ("-a", "--app-dir"):
        self.argDict['app-dir'] = arg
      elif opt in ("-d", "--data-dir"):
        self.argDict['data-dir'] = arg

    if not self.argDict.has_key('password'): self.argDict['password'] = ''
    required_args = ('user', 'app-dir', 'data-dir')
    for a in required_args:
      if a not in self.argDict:
        print "required argument '%s' is missing" % a
        self.usage()
        sys.exit()

  def usage(self):
    '''Prints program usage information'''
    print """blastclient.py [OPTION] [ARGUMENT]
             -h, --help: print this usage information
             -u, --user=<username>: specify a username on the database
             -p, --password: prompt for a password
             -a, --app-dir: location where BLAST is installed
             -d, --data-dir: location where fasta database should be stored"""

class blast:
  def __init__(self, blastDataDir='/tmp/BLAST', blastAppDir='~/Applications/BLAST/bin/'):
    if not os.path.isdir(blastDataDir):
      print "data directory '%s' doesn't exist.  creating it..." % blastDataDir
      os.mkdir(blastDataDir)
    print "checking for 'formatdb' in '%s' " % blastDataDir
    if os.path.exists(os.path.join(blastDataDir, 'formatdb')): print 'yes'
    else:
      print 'no'
      shutil.copy(os.path.join(blastAppDir,'formatdb'), blastDataDir)
      print "copying 'formatdb' to '%s'" % blastDataDir
    self.blastDataDir, self.blastAppDir = blastDataDir, blastAppDir
 
  def blast(self):
    '''aligns sequences using blast'''
    blastAppDir = self.blastAppDir
    blastDB = os.path.join(self.blastDataDir, 'blastDB.fasta')
    blastQueryFile = os.path.join(self.blastDataDir, 'filetoblast.txt')
    print 'path to filetoblast.txt:', blastQueryFile
    if sys.platform == 'win32':
      blastall_name = 'Blastall.exe'
    else:
      blastall_name = 'blastall'
    blast_exe = os.path.join(blastAppDir, blastall_name)
    if sys.platform == 'win32':
       import win32api
       blastDB = win32api.GetShortPathName(blast_db)
       blastQueryFile = win32api.GetShortPathName(blastQueryFile)
       blast_exe = win32api.GetShortPathName(blast_exe)
    blast_out, error_info = NCBIStandalone.blastall(blast_exe, 'blastp', blastDB, blastQueryFile, align_view=7)
    #print error_info.read()
    #print blast_out.read()
    blast_records = NCBIXML.parse(blast_out)
    results = []
    recordnumber = 0
    nonmatchingQueries = []
    while 1:
      recordnumber += 1
      try: b_record = blast_records.next()
      except StopIteration: break

      if not b_record:
        continue
      print 'query:', b_record.query
      e_value_thresh = 0.0001
      significant = False
      for alignment in b_record.alignments:
        bestHsp = None
        for hsp in alignment.hsps:
          if not bestHsp: bestHsp = hsp.expect
          elif bestHsp < hsp.expect: continue # was <= but that doesn't seem right
          if hsp.expect < e_value_thresh:
            alignment.title = alignment.title.replace(">","")
            #if b_record.query != alignment.title:
            #print 'dir(alignment):', dir(alignment)
            #print 'hsps: ',alignment.hsps, 'accession:', alignment.accession, 'title:', alignment.title, 'length:', alignment.length
            if b_record.query != alignment.accession:
              significant = True
              print 'adding', b_record.query, 'and', alignment.accession, 'to matches (score:',hsp.expect,')'
              results.append((b_record.query, alignment.accession, hsp.expect))
      print b_record.query, significant
      #if not significant:
      #  print 'adding', b_record.query, 'to the list of queries without matches'
      #  results.append((b_record.query, None, None))
    return results

  def get_blastWorkUnit(self, blastDataDir):
    print 'getting blast work unit...'
    self.blastWorkUnit = self.phamServer.request_seqs()
    self.write_blast_db()
    self.write_blast_query()

  def write_blast_db(self):
    print 'writing work unit to file...'
    f = open(os.path.join(self.blastDataDir, 'blastDB.fasta'), 'w')
    f.write(self.blastWorkUnit.get_as_fasta())
    f.close()
    if sys.platform == 'win32':
      formatdb = 'formatdb.exe '
    else:
      formatdb = 'formatdb'
    os.system(os.path.join(self.blastDataDir, formatdb) + ' -i ' + os.path.join(self.blastDataDir, 'blastDB.fasta -o T'))

  def write_blast_query(self):
    print 'getting query sequence from the server'  
    f = open(os.path.join(self.blastDataDir, 'filetoblast.txt'), 'w')
    f.write('>%s\n%s\n' % (self.blastWorkUnit.query_id, self.blastWorkUnit.query_translation))
    f.close()  

def main(argv):
  opts = options(sys.argv[1:]).argDict
  blaster = blast(blastDataDir=opts['data-dir'], blastAppDir=opts['app-dir'])
  #Pyro.config.PYRO_NS_HOSTNAME='136.142.141.113'
  Pyro.config.PYRO_NS_HOSTNAME='134.126.95.56'
  print 'trying to get serverSelector...'
  serverSelector = Pyro.core.getProxyForURI("PYRONAME://serverSelector")
  print 'got serverSelector'
  blaster.client = socket.gethostname()
  print sys.platform, blaster.client
  blaster.server = serverSelector.get_server(sys.platform, blaster.client)
  print 'using server', blaster.server
  blaster.phamServer = Pyro.core.getProxyForURI("PYRONAME://"+blaster.server)

  '''Retrieves sequences to BLAST, BLASTs, and reports scores infinitely'''
  while 1:
    try:
      print 'getting sequences to align'
      #if not blaster.get_blastWorkUnit(opts['data-dir']):
      blaster.get_blastWorkUnit(opts['data-dir'])
      #  time.sleep(5)
      #else: 
      results = blaster.blast()
      print 'results:', results
      blaster.phamServer.report_scores(blaster.blastWorkUnit, results)
    except KeyboardInterrupt:
      blaster.phamServer.disconnect(blaster.client)
      print 'exiting cleanly'
      sys.exit()
if __name__ == '__main__':
  try:
    main(sys.argv[1:])
  except Exception, x:
    print ''.join(Pyro.util.getPyroTraceback(x))
    print 'exiting on pyro traceback'
    sys.exit()
