# Supplementary material for: Phamerator: a bioinformatic tool for comparative bacteriophage genomics
Source: BMC Bioinformatics. 2011 Oct 12;12:395. doi: 10.1186/1471-2105-12-395 (PMC3233612; doi:10.1186/1471-2105-12-395)
Supplement: Additional file 1 — Phamerator program. Phamerator program. [file 1471-2105-12-395-S1.GZ › phamerator-1.1/phamerator/phamerator.desktop]

[Desktop Entry]
Encoding=UTF-8
Name=Phamerator
Exec=Phamerator
Icon=phamerator.png
Type=Application
Terminal=False
Categories=Education;
