# Supplementary material for: Phamerator: a bioinformatic tool for comparative bacteriophage genomics
Source: BMC Bioinformatics. 2011 Oct 12;12:395. doi: 10.1186/1471-2105-12-395 (PMC3233612; doi:10.1186/1471-2105-12-395)
Supplement: Additional file 1 — Phamerator program. Phamerator program. [file 1471-2105-12-395-S1.GZ › phamerator-1.1/phamerator/plugins/get_relatives.py]

#!/usr/bin/env python

from phamerator import *
from phamerator.import_phage import *
from phamerator.db_conf import db_conf
import sys, getpass

GeneID = sys.argv[1]
password = getpass.getpass()
db = raw_input('database: ')

c = db_conf(username='root', password=password, server='134.126.132.72', db=db).get_cursor()

print get_relatives(c, GeneID, alignmentType='both', clustalwThreshold=0.275, blastThreshold=0.0001)
