# Supplementary material for: Phamerator: a bioinformatic tool for comparative bacteriophage genomics
Source: BMC Bioinformatics. 2011 Oct 12;12:395. doi: 10.1186/1471-2105-12-395 (PMC3233612; doi:10.1186/1471-2105-12-395)
Supplement: Additional file 1 — Phamerator program. Phamerator program. [file 1471-2105-12-395-S1.GZ › phamerator-1.1/phamerator/test.py]

import sys, time
for i in range(100):
  #x='\r%s' % i
  #print x,
  sys.stdout.write('\r%s' % i)
  sys.stdout.flush()
  time.sleep(0.1)
