# Supplementary material for: Phamerator: a bioinformatic tool for comparative bacteriophage genomics
Source: BMC Bioinformatics. 2011 Oct 12;12:395. doi: 10.1186/1471-2105-12-395 (PMC3233612; doi:10.1186/1471-2105-12-395)
Supplement: Additional file 1 — Phamerator program. Phamerator program. [file 1471-2105-12-395-S1.GZ › phamerator-1.1/phamerator/phamerator.gladep]

<?xml version="1.0" standalone="no"?> <!--*- mode: xml -*-->
<!DOCTYPE glade-project SYSTEM "http://glade.gnome.org/glade-project-2.0.dtd">

<glade-project>
  <name>phageManager</name>
  <program_name>phageManager</program_name>
  <gnome_support>FALSE</gnome_support>
</glade-project>
