# Supplementary material for: Phamerator: a bioinformatic tool for comparative bacteriophage genomics
Source: BMC Bioinformatics. 2011 Oct 12;12:395. doi: 10.1186/1471-2105-12-395 (PMC3233612; doi:10.1186/1471-2105-12-395)
Supplement: Additional file 1 — Phamerator program. Phamerator program. [file 1471-2105-12-395-S1.GZ › phamerator-1.1/phamerator/errorHandler.py]

import logger

class errorHandler:
  def __init__(self):
    self._logger = logger.logger(True)
  def show_sql_errors(self, c):
    c.execute("SHOW WARNINGS")
    errors = c.fetchall()
    for error in errors:
      self._logger.log(error)
