# Supplementary material for: Phamerator: a bioinformatic tool for comparative bacteriophage genomics
Source: BMC Bioinformatics. 2011 Oct 12;12:395. doi: 10.1186/1471-2105-12-395 (PMC3233612; doi:10.1186/1471-2105-12-395)
Supplement: Additional file 1 — Phamerator program. Phamerator program. [file 1471-2105-12-395-S1.GZ › phamerator-1.1/phamerator/statusicon.py]

#!/usr/bin/env python


import os
import gtk

class TrackerStatusIcon(gtk.StatusIcon):
  def __init__(self):
    gtk.StatusIcon.__init__(self)
    menu = '''
      <ui>
       <menubar name="Menubar">
        <menu action="Menu">
         <menuitem action="Search"/>
         <menuitem action="Preferences"/>
         <separator/>
         <menuitem action="About"/>
        </menu>
       </menubar>
      </ui>
    '''
    actions = [
      ('Menu',  None, 'Menu'),
      ('Search', None, '_Search...', None, 'Search files with MetaTracker', self.on_activate),
      ('Preferences', gtk.STOCK_PREFERENCES, '_Preferences...', None, 'Change MetaTracker preferences', self.on_preferences),
      ('About', gtk.STOCK_ABOUT, '_About...', None, 'About MetaTracker', self.on_about)]
    ag = gtk.ActionGroup('Actions')
    ag.add_actions(actions)
    self.manager = gtk.UIManager()
    self.manager.insert_action_group(ag, 0)
    self.manager.add_ui_from_string(menu)
    self.menu = self.manager.get_widget('/Menubar/Menu/About').props.parent
    search = self.manager.get_widget('/Menubar/Menu/Search')
    search.get_children()[0].set_markup('<b>_Search...</b>')
    search.get_children()[0].set_use_underline(True)
    search.get_children()[0].set_use_markup(True)
    search.get_children()[1].set_from_stock(gtk.STOCK_FIND, gtk.ICON_SIZE_MENU)
    self.set_from_stock(gtk.STOCK_FIND)
    self.set_tooltip('Tracker Desktop Search')
    self.set_visible(True)
    self.connect('activate', self.on_activate)
    self.connect('popup-menu', self.on_popup_menu)

  def on_activate(self, data):
    os.spawnlpe(os.P_NOWAIT, 'tracker-search-tool', os.environ)

  def on_popup_menu(self, status, button, time):
    self.menu.popup(None, None, None, button, time)

  def on_preferences(self, data):
    print 'preferences'

  def on_about(self, data):
    dialog = gtk.AboutDialog()
    dialog.set_name('Tracker')
    dialog.set_version('0.5.0')
    dialog.set_comments('A desktop indexing and search tool')
    dialog.set_website('www.freedesktop.org/Tracker')
    dialog.run()
    dialog.destroy()

if __name__ == '__main__':
  TrackerStatusIcon()
  gtk.main()
