# Supplementary material for: Phamerator: a bioinformatic tool for comparative bacteriophage genomics
Source: BMC Bioinformatics. 2011 Oct 12;12:395. doi: 10.1186/1471-2105-12-395 (PMC3233612; doi:10.1186/1471-2105-12-395)
Supplement: Additional file 1 — Phamerator program. Phamerator program. [file 1471-2105-12-395-S1.GZ › phamerator-1.1/phamerator/web-pham.conf]

[global]
server.socketPort = 8081
server.threadPool = 10
server.environment = "production"
# server.showTracebacks = True
# server.logToScreen = False
log_debug_info_filter.log_page_size = False
log_debug_info_filter.log_build_time = False
