# Supplementary material for: Phamerator: a bioinformatic tool for comparative bacteriophage genomics
Source: BMC Bioinformatics. 2011 Oct 12;12:395. doi: 10.1186/1471-2105-12-395 (PMC3233612; doi:10.1186/1471-2105-12-395)
Supplement: Additional file 1 — Phamerator program. Phamerator program. [file 1471-2105-12-395-S1.GZ › phamerator-1.1/phamerator/phamerator.sh]

#!/bin/bash

abspath="$(cd "${0%/*}" 2>/dev/null; echo "$PWD"/"${0##*/}")"
echo $abspath
phamerator_path=`dirname $abspath`
echo $phamerator_path

cd $phamerator_path
bzr pull
$phamerator_path/Phamerator
