# Supplementary material for: Phamerator: a bioinformatic tool for comparative bacteriophage genomics
Source: BMC Bioinformatics. 2011 Oct 12;12:395. doi: 10.1186/1471-2105-12-395 (PMC3233612; doi:10.1186/1471-2105-12-395)
Supplement: Additional file 1 — Phamerator program. Phamerator program. [file 1471-2105-12-395-S1.GZ › phamerator-1.1/phamerator/get_genome_info.py]

#!/usr/bin/env python

import db_conf
import getpass
from import_phage import *
password = getpass.getpass()
c = db_conf.db_conf(username='steve', password=password, server='djs-bio.bio.pitt.edu', db='Hatfull').get_cursor()
phages = get_phages(c, name=True)
for p in phages:
  print p, str(get_percent_GC(c, name=p))+'%', get_genome_length(c,name=p), get_number_of_genes(c, name=p)
