# Supplementary material for: Phamerator: a bioinformatic tool for comparative bacteriophage genomics
Source: BMC Bioinformatics. 2011 Oct 12;12:395. doi: 10.1186/1471-2105-12-395 (PMC3233612; doi:10.1186/1471-2105-12-395)
Supplement: Additional file 1 — Phamerator program. Phamerator program. [file 1471-2105-12-395-S1.GZ › phamerator-1.1/phamerator/phamerator.glade]

<?xml version="1.0" encoding="UTF-8"?>
<glade-interface>
  <!-- interface-requires gtk+ 2.6 -->
  <!-- interface-naming-policy toplevel-contextual -->
  <widget class="GtkWindow" id="mainWindow">
    <property name="visible">True</property>
    <property name="title" translatable="yes">Phamerator</property>
    <property name="default_width">775</property>
    <property name="default_height">600</property>
    <property name="icon">phamerator.svg</property>
    <signal name="destroy" handler="on_mainWindow_destroy"/>
    <child>
      <widget class="GtkVBox" id="vbox1">
        <property name="visible">True</property>
        <child>
          <widget class="GtkMenuBar" id="menubar1">
            <property name="visible">True</property>
            <child>
              <widget class="GtkMenuItem" id="menuitem1">
                <property name="visible">True</property>
                <property name="label" translatable="yes">_File</property>
                <property name="use_underline">True</property>
                <child>
                  <widget class="GtkMenu" id="menuitem1_menu">
                    <child>
                      <widget class="GtkImageMenuItem" id="openGenBankFileMenuItem">
                        <property name="label">gtk-open</property>
                        <property name="use_underline">True</property>
                        <property name="use_stock">True</property>
                        <signal name="activate" handler="on_open_GenBank_file_clicked"/>
                      </widget>
                    </child>
                    <child>
                      <widget class="GtkImageMenuItem" id="addPhageMenuItem">
                        <property name="label">gtk-add</property>
                        <property name="tooltip" translatable="yes">Add a phage to the database</property>
                        <property name="use_underline">True</property>
                        <property name="use_stock">True</property>
                        <signal name="activate" handler="on_add_phage_clicked"/>
                      </widget>
                    </child>
                    <child>
                      <widget class="GtkImageMenuItem" id="removePhageMenuItem">
                        <property name="label">gtk-remove</property>
                        <property name="tooltip" translatable="yes">Remove a phage from the database</property>
                        <property name="use_underline">True</property>
                        <property name="use_stock">True</property>
                        <signal name="activate" handler="on_remove_phage_clicked"/>
                      </widget>
                    </child>
                    <child>
                      <widget class="GtkImageMenuItem" id="exportFastaMenuItem">
                        <property name="label">Export _Proteins (fasta)</property>
                        <property name="visible">True</property>
                        <property name="tooltip" translatable="yes">Export the selected sequences as a fasta file</property>
                        <property name="use_underline">True</property>
                        <property name="use_stock">True</property>
                        <signal name="activate" handler="on_exportFastaMenuItem_activate"/>
                      </widget>
                    </child>
                    <child>
                      <widget class="GtkImageMenuItem" id="exportFastaNucleotideMenuItem">
                        <property name="label">Export _Genes (fasta)</property>
                        <property name="visible">True</property>
                        <property name="use_underline">True</property>
                        <property name="use_stock">True</property>
                        <signal name="activate" handler="on_exportFastaNucleotideMenuItem_activate"/>
                      </widget>
                    </child>
                    <child>
                      <widget class="GtkImageMenuItem" id="exportGenomeMenuItem">
                        <property name="label">Export _Genome (fasta)</property>
                        <property name="visible">True</property>
                        <property name="use_underline">True</property>
                        <property name="use_stock">True</property>
                        <signal name="activate" handler="on_exportGenomeMenuItem_activate"/>
                      </widget>
                    </child>
                    <child>
                      <widget class="GtkSeparatorMenuItem" id="separator1">
                        <property name="visible">True</property>
                      </widget>
                    </child>
                    <child>
                      <widget class="GtkImageMenuItem" id="exportPhamTableMenuItem">
                        <property name="label">Export Pham Table</property>
                        <property name="visible">True</property>
                        <property name="use_underline">True</property>
                        <property name="use_stock">True</property>
                        <signal name="activate" handler="on_exportPhamTableMenuItem_activate"/>
                      </widget>
                    </child>
                    <child>
                      <widget class="GtkImageMenuItem" id="exportClusterTableMenuItem">
                        <property name="label">Export Cluster Table</property>
                        <property name="visible">True</property>
                        <property name="use_underline">True</property>
                        <property name="use_stock">True</property>
                        <signal name="activate" handler="on_exportClusterTableMenuItem_activate"/>
                      </widget>
                    </child>
                    <child>
                      <widget class="GtkSeparatorMenuItem" id="separatormenuitem1">
                        <property name="visible">True</property>
                      </widget>
                    </child>
                    <child>
                      <widget class="GtkImageMenuItem" id="quit1">
                        <property name="label">gtk-quit</property>
                        <property name="visible">True</property>
                        <property name="use_underline">True</property>
                        <property name="use_stock">True</property>
                        <signal name="activate" handler="on_mainWindow_destroy"/>
                      </widget>
                    </child>
                  </widget>
                </child>
              </widget>
            </child>
            <child>
              <widget class="GtkMenuItem" id="editToolbarButton">
                <property name="visible">True</property>
                <property name="label" translatable="yes">_Edit</property>
                <property name="use_underline">True</property>
                <child>
                  <widget class="GtkMenu" id="editToolbarButton_menu">
                    <child>
                      <widget class="GtkImageMenuItem" id="preferences">
                        <property name="label">gtk-preferences</property>
                        <property name="visible">True</property>
                        <property name="use_underline">True</property>
                        <property name="use_stock">True</property>
                        <signal name="activate" handler="on_preferences_activate"/>
                      </widget>
                    </child>
                  </widget>
                </child>
              </widget>
            </child>
            <child>
              <widget class="GtkMenuItem" id="Tools">
                <property name="visible">True</property>
                <property name="label" translatable="yes">_Tools</property>
                <property name="use_underline">True</property>
                <signal name="activate" handler="on_Tools_activate"/>
                <child>
                  <widget class="GtkMenu" id="Tools_menu">
                    <child>
                      <widget class="GtkImageMenuItem" id="dbStatsMenuItem">
                        <property name="label">Statistics</property>
                        <property name="visible">True</property>
                        <property name="use_underline">True</property>
                        <property name="use_stock">True</property>
                        <signal name="activate" handler="on_dbStatsMenuItem_activate"/>
                      </widget>
                    </child>
                    <child>
                      <widget class="GtkImageMenuItem" id="batchSaveMenuItem">
                        <property name="label">Batch Save</property>
                        <property name="visible">True</property>
                        <property name="tooltip" translatable="yes">Save images to multiple files</property>
                        <property name="use_underline">True</property>
                        <property name="use_stock">True</property>
                        <signal name="activate" handler="on_batchSaveMenuItem_activate"/>
                      </widget>
                    </child>
                    <child>
                      <widget class="GtkImageMenuItem" id="createUserMenuItem">
                        <property name="label">Create User</property>
                        <property name="visible">True</property>
                        <property name="tooltip" translatable="yes">create an account for a new user</property>
                        <property name="use_underline">True</property>
                        <property name="use_stock">True</property>
                        <signal name="activate" handler="on_createUserMenuItem_activate"/>
                      </widget>
                    </child>
                    <child>
                      <widget class="GtkImageMenuItem" id="logOutMenuItem">
                        <property name="label">gtk-disconnect</property>
                        <property name="visible">True</property>
                        <property name="use_underline">True</property>
                        <property name="use_stock">True</property>
                        <signal name="activate" handler="on_logOutMenuItem_activate"/>
                      </widget>
                    </child>
                  </widget>
                </child>
              </widget>
            </child>
            <child>
              <widget class="GtkMenuItem" id="menuitem4">
                <property name="visible">True</property>
                <property name="label" translatable="yes">_Help</property>
                <property name="use_underline">True</property>
                <child>
                  <widget class="GtkMenu" id="menuitem4_menu">
                    <child>
                      <widget class="GtkImageMenuItem" id="whatsNew">
                        <property name="label">What's New?</property>
                        <property name="visible">True</property>
                        <property name="use_underline">True</property>
                        <property name="use_stock">True</property>
                        <signal name="activate" handler="on_whatsNew_activate"/>
                      </widget>
                    </child>
                    <child>
                      <widget class="GtkImageMenuItem" id="about1">
                        <property name="label">_About</property>
                        <property name="visible">True</property>
                        <property name="use_underline">True</property>
                        <property name="use_stock">True</property>
                        <signal name="activate" handler="on_about1_activate"/>
                      </widget>
                    </child>
                  </widget>
                </child>
              </widget>
            </child>
          </widget>
          <packing>
            <property name="expand">False</property>
            <property name="fill">False</property>
            <property name="position">0</property>
          </packing>
        </child>
        <child>
          <widget class="GtkToolbar" id="toolbar1">
            <property name="visible">True</property>
            <property name="toolbar_style">both</property>
            <child>
              <widget class="GtkToolButton" id="openGenBankFileButton">
                <property name="visible">True</property>
                <property name="tooltip" translatable="yes">Add a phage to the database from a local GenBank file</property>
                <property name="visible_horizontal">False</property>
                <property name="visible_vertical">False</property>
                <property name="stock_id">gtk-open</property>
                <signal name="clicked" handler="on_open_GenBank_file_clicked"/>
              </widget>
              <packing>
                <property name="expand">False</property>
                <property name="homogeneous">True</property>
              </packing>
            </child>
            <child>
              <widget class="GtkToolButton" id="addPhageButton">
                <property name="visible">True</property>
                <property name="tooltip" translatable="yes">Add a phage to the database by retrieving from GenBank</property>
                <property name="visible_horizontal">False</property>
                <property name="visible_vertical">False</property>
                <property name="stock_id">gtk-add</property>
                <signal name="clicked" handler="on_add_phage_clicked"/>
              </widget>
              <packing>
                <property name="expand">False</property>
                <property name="homogeneous">True</property>
              </packing>
            </child>
            <child>
              <widget class="GtkToolButton" id="removePhageButton">
                <property name="sensitive">False</property>
                <property name="tooltip" translatable="yes">Remove a phage from the database</property>
                <property name="stock_id">gtk-remove</property>
                <signal name="clicked" handler="on_remove_phage_clicked"/>
              </widget>
              <packing>
                <property name="expand">False</property>
                <property name="homogeneous">True</property>
              </packing>
            </child>
            <child>
              <widget class="GtkSeparatorToolItem" id="separatortoolitem1"/>
              <packing>
                <property name="expand">False</property>
              </packing>
            </child>
            <child>
              <widget class="GtkToolButton" id="buildPhamsToolButton">
                <property name="sensitive">False</property>
                <property name="label" translatable="yes">Build Phams</property>
                <property name="use_underline">True</property>
                <property name="icon">buildPhams.svg</property>
                <signal name="clicked" handler="on_buildPhamsToolButton_clicked"/>
              </widget>
              <packing>
                <property name="expand">False</property>
                <property name="homogeneous">True</property>
              </packing>
            </child>
            <child>
              <widget class="GtkSeparatorToolItem" id="separatortoolitem2"/>
              <packing>
                <property name="expand">False</property>
              </packing>
            </child>
            <child>
              <widget class="GtkToggleToolButton" id="mapToggleToolButton">
                <property name="visible">True</property>
                <property name="tooltip" translatable="yes">Show/Hide a map of the selected phage genome</property>
                <property name="label" translatable="yes">Map</property>
                <property name="use_underline">True</property>
                <property name="icon">map.svg</property>
                <signal name="toggled" handler="on_mapToggleToolButton_toggled"/>
              </widget>
              <packing>
                <property name="expand">False</property>
                <property name="homogeneous">True</property>
              </packing>
            </child>
            <child>
              <widget class="GtkToggleToolButton" id="phamCircleToggleToolButton">
                <property name="visible">True</property>
                <property name="label" translatable="yes">Pham Circle</property>
                <property name="use_underline">True</property>
                <property name="icon">phamCircle.svg</property>
                <signal name="toggled" handler="on_phamCircleToggleToolButton_toggled"/>
              </widget>
              <packing>
                <property name="expand">False</property>
                <property name="homogeneous">True</property>
              </packing>
            </child>
            <child>
              <widget class="GtkToggleToolButton" id="GMapsToggleToolButton">
                <property name="visible">True</property>
                <property name="label" translatable="yes">Google Maps</property>
                <property name="use_underline">True</property>
                <property name="icon">GMaps_round.png</property>
                <signal name="toggled" handler="on_GMapsToggleToolButton_toggled"/>
              </widget>
              <packing>
                <property name="expand">False</property>
                <property name="homogeneous">True</property>
              </packing>
            </child>
          </widget>
          <packing>
            <property name="expand">False</property>
            <property name="fill">False</property>
            <property name="position">1</property>
          </packing>
        </child>
        <child>
          <widget class="GtkScrolledWindow" id="scrolledwindow1">
            <property name="visible">True</property>
            <property name="can_focus">True</property>
            <property name="hscrollbar_policy">automatic</property>
            <property name="vscrollbar_policy">automatic</property>
            <property name="shadow_type">in</property>
            <child>
              <widget class="GtkViewport" id="viewport1">
                <property name="visible">True</property>
                <child>
                  <widget class="GtkHPaned" id="hpaned1">
                    <property name="visible">True</property>
                    <property name="can_focus">True</property>
                    <property name="position">102</property>
                    <child>
                      <widget class="GtkVBox" id="vbox5">
                        <property name="visible">True</property>
                        <property name="spacing">5</property>
                        <child>
                          <widget class="GtkScrolledWindow" id="scrolledwindow3">
                            <property name="visible">True</property>
                            <property name="can_focus">True</property>
                            <property name="hscrollbar_policy">automatic</property>
                            <property name="vscrollbar_policy">automatic</property>
                            <child>
                              <widget class="GtkTreeView" id="dataSourceTreeView">
                                <property name="visible">True</property>
                                <property name="can_focus">True</property>
                                <signal name="cursor_changed" handler="on_dataSourceTreeView_cursor_changed"/>
                              </widget>
                            </child>
                          </widget>
                          <packing>
                            <property name="position">0</property>
                          </packing>
                        </child>
                      </widget>
                      <packing>
                        <property name="resize">False</property>
                        <property name="shrink">True</property>
                      </packing>
                    </child>
                    <child>
                      <widget class="GtkVBox" id="vbox22">
                        <property name="visible">True</property>
                        <child>
                          <widget class="GtkHBox" id="hbox21">
                            <property name="visible">True</property>
                            <child>
                              <widget class="GtkButton" id="searchClearButton">
                                <property name="visible">True</property>
                                <property name="can_focus">True</property>
                                <property name="receives_default">True</property>
                                <property name="tooltip" translatable="yes">Hightlight your previous search text so that you can delete it or try another search.</property>
                                <signal name="clicked" handler="on_searchClearButton_clicked"/>
                                <child>
                                  <widget class="GtkImage" id="image1">
                                    <property name="visible">True</property>
                                    <property name="stock">gtk-clear</property>
                                  </widget>
                                </child>
                              </widget>
                              <packing>
                                <property name="expand">False</property>
                                <property name="fill">False</property>
                                <property name="position">0</property>
                              </packing>
                            </child>
                            <child>
                              <widget class="GtkEntry" id="searchEntry">
                                <property name="visible">True</property>
                                <property name="can_focus">True</property>
                                <property name="tooltip" translatable="yes">Filter the list of phages or phamilies.  Try typing "DRAFT" to show only draft genomes or typing "A1, A5" to show only phamilies containing genes in an A1 and an A5 cluster phage.</property>
                                <property name="invisible_char">●</property>
                                <signal name="changed" handler="on_searchEntry_changed"/>
                                <signal name="activate" handler="on_searchEntry_activate"/>
                              </widget>
                              <packing>
                                <property name="position">1</property>
                              </packing>
                            </child>
                          </widget>
                          <packing>
                            <property name="expand">False</property>
                            <property name="fill">False</property>
                            <property name="position">0</property>
                          </packing>
                        </child>
                        <child>
                          <widget class="GtkVPaned" id="vpaned1">
                            <property name="visible">True</property>
                            <property name="can_focus">True</property>
                            <property name="position">180</property>
                            <child>
                              <widget class="GtkScrolledWindow" id="scrolledwindow2">
                                <property name="visible">True</property>
                                <property name="can_focus">True</property>
                                <property name="hscrollbar_policy">automatic</property>
                                <property name="vscrollbar_policy">automatic</property>
                                <property name="shadow_type">in</property>
                                <child>
                                  <widget class="GtkTreeView" id="dataTreeView">
                                    <property name="visible">True</property>
                                    <property name="can_focus">True</property>
                                    <signal name="button_press_event" handler="on_dataTreeView_button_press_event"/>
                                    <signal name="cursor_changed" handler="on_dataTreeView_cursor_changed"/>
                                  </widget>
                                </child>
                              </widget>
                              <packing>
                                <property name="resize">False</property>
                                <property name="shrink">True</property>
                              </packing>
                            </child>
                            <child>
                              <widget class="GtkVBox" id="vbox6">
                                <property name="visible">True</property>
                                <child>
                                  <widget class="GtkScrolledWindow" id="rowsTreeViewScrolledWindow">
                                    <property name="can_focus">True</property>
                                    <property name="hscrollbar_policy">automatic</property>
                                    <property name="vscrollbar_policy">automatic</property>
                                    <property name="shadow_type">in</property>
                                    <child>
                                      <widget class="GtkTreeView" id="rowsTreeView">
                                        <property name="visible">True</property>
                                        <property name="can_focus">True</property>
                                        <property name="rubber_banding">True</property>
                                        <signal name="cursor_changed" handler="on_rowsTreeView_cursor_changed"/>
                                      </widget>
                                    </child>
                                  </widget>
                                  <packing>
                                    <property name="position">0</property>
                                  </packing>
                                </child>
                                <child>
                                  <widget class="GtkScrolledWindow" id="webKitScrolledWindow">
                                    <property name="visible">True</property>
                                    <property name="can_focus">True</property>
                                    <property name="hscrollbar_policy">automatic</property>
                                    <property name="vscrollbar_policy">automatic</property>
                                    <child>
                                      <placeholder/>
                                    </child>
                                  </widget>
                                  <packing>
                                    <property name="position">1</property>
                                  </packing>
                                </child>
                              </widget>
                              <packing>
                                <property name="resize">True</property>
                                <property name="shrink">True</property>
                              </packing>
                            </child>
                          </widget>
                          <packing>
                            <property name="position">1</property>
                          </packing>
                        </child>
                      </widget>
                      <packing>
                        <property name="resize">True</property>
                        <property name="shrink">True</property>
                      </packing>
                    </child>
                  </widget>
                </child>
              </widget>
            </child>
          </widget>
          <packing>
            <property name="position">2</property>
          </packing>
        </child>
        <child>
          <widget class="GtkVBox" id="vbox9">
            <property name="visible">True</property>
            <child>
              <widget class="GtkProgressBar" id="progressbar1">
                <property name="pulse_step">0.10000000149</property>
              </widget>
              <packing>
                <property name="expand">False</property>
                <property name="fill">False</property>
                <property name="position">0</property>
              </packing>
            </child>
            <child>
              <widget class="GtkStatusbar" id="statusbar1">
                <property name="visible">True</property>
              </widget>
              <packing>
                <property name="expand">False</property>
                <property name="fill">False</property>
                <property name="position">1</property>
              </packing>
            </child>
          </widget>
          <packing>
            <property name="expand">False</property>
            <property name="fill">False</property>
            <property name="position">3</property>
          </packing>
        </child>
      </widget>
    </child>
  </widget>
  <widget class="GtkDialog" id="AddPhageDialog">
    <property name="visible">True</property>
    <property name="title" translatable="yes">Add a Phage to the Database</property>
    <property name="default_width">300</property>
    <property name="type_hint">dialog</property>
    <child internal-child="vbox">
      <widget class="GtkVBox" id="dialog-vbox1">
        <property name="visible">True</property>
        <child>
          <widget class="GtkVBox" id="vbox3">
            <property name="visible">True</property>
            <property name="spacing">2</property>
            <property name="homogeneous">True</property>
            <child>
              <widget class="GtkHBox" id="hbox1">
                <property name="visible">True</property>
                <property name="spacing">5</property>
                <child>
                  <widget class="GtkLabel" id="label1">
                    <property name="visible">True</property>
                    <property name="label" translatable="yes">Phage Name:</property>
                  </widget>
                  <packing>
                    <property name="expand">False</property>
                    <property name="fill">False</property>
                    <property name="position">0</property>
                  </packing>
                </child>
                <child>
                  <widget class="GtkEntry" id="AddPhage_EnterName">
                    <property name="visible">True</property>
                    <property name="can_focus">True</property>
                    <property name="invisible_char">●</property>
                    <property name="activates_default">True</property>
                  </widget>
                  <packing>
                    <property name="position">1</property>
                  </packing>
                </child>
              </widget>
              <packing>
                <property name="position">0</property>
              </packing>
            </child>
            <child>
              <widget class="GtkCheckButton" id="allowRefSeqsCheckBox">
                <property name="label" translatable="yes">allow NCBI Reference Sequences (RefSeqs)</property>
                <property name="visible">True</property>
                <property name="can_focus">True</property>
                <property name="receives_default">False</property>
                <property name="use_underline">True</property>
                <property name="draw_indicator">True</property>
              </widget>
              <packing>
                <property name="expand">False</property>
                <property name="fill">False</property>
                <property name="position">1</property>
              </packing>
            </child>
          </widget>
          <packing>
            <property name="position">2</property>
          </packing>
        </child>
        <child internal-child="action_area">
          <widget class="GtkHButtonBox" id="dialog-action_area1">
            <property name="visible">True</property>
            <property name="layout_style">end</property>
            <child>
              <widget class="GtkButton" id="cancelbutton1">
                <property name="label">gtk-cancel</property>
                <property name="response_id">-6</property>
                <property name="visible">True</property>
                <property name="can_focus">True</property>
                <property name="can_default">True</property>
                <property name="receives_default">False</property>
                <property name="use_stock">True</property>
              </widget>
              <packing>
                <property name="expand">False</property>
                <property name="fill">False</property>
                <property name="position">0</property>
              </packing>
            </child>
            <child>
              <widget class="GtkButton" id="okbutton1">
                <property name="label">gtk-ok</property>
                <property name="response_id">-5</property>
                <property name="visible">True</property>
                <property name="can_focus">True</property>
                <property name="can_default">True</property>
                <property name="has_default">True</property>
                <property name="receives_default">False</property>
                <property name="use_stock">True</property>
              </widget>
              <packing>
                <property name="expand">False</property>
                <property name="fill">False</property>
                <property name="position">1</property>
              </packing>
            </child>
          </widget>
          <packing>
            <property name="expand">False</property>
            <property name="pack_type">end</property>
            <property name="position">0</property>
          </packing>
        </child>
      </widget>
    </child>
  </widget>
  <widget class="GtkDialog" id="RemovePhageWarningDialog">
    <property name="visible">True</property>
    <property name="title" translatable="yes">Warning!</property>
    <property name="modal">True</property>
    <property name="type_hint">dialog</property>
    <child internal-child="vbox">
      <widget class="GtkVBox" id="dialog-vbox2">
        <property name="visible">True</property>
        <child>
          <widget class="GtkVBox" id="vbox4">
            <property name="visible">True</property>
            <property name="homogeneous">True</property>
            <child>
              <widget class="GtkHBox" id="hbox2">
                <property name="visible">True</property>
                <child>
                  <widget class="GtkLabel" id="label2">
                    <property name="visible">True</property>
                    <property name="label" translatable="yes">Removing a phage deletes all pham
 assignments and cannot be undone!</property>
                  </widget>
                  <packing>
                    <property name="expand">False</property>
                    <property name="fill">False</property>
                    <property name="position">0</property>
                  </packing>
                </child>
                <child>
                  <widget class="GtkImage" id="image1">
                    <property name="visible">True</property>
                    <property name="stock">gtk-dialog-warning</property>
                    <property name="icon-size">6</property>
                  </widget>
                  <packing>
                    <property name="position">1</property>
                  </packing>
                </child>
              </widget>
              <packing>
                <property name="expand">False</property>
                <property name="fill">False</property>
                <property name="position">0</property>
              </packing>
            </child>
            <child>
              <widget class="GtkCheckButton" id="checkbutton2">
                <property name="label" translatable="yes">Don't show this warning again.</property>
                <property name="visible">True</property>
                <property name="can_focus">True</property>
                <property name="receives_default">False</property>
                <property name="use_underline">True</property>
                <property name="draw_indicator">True</property>
              </widget>
              <packing>
                <property name="expand">False</property>
                <property name="fill">False</property>
                <property name="position">1</property>
              </packing>
            </child>
          </widget>
          <packing>
            <property name="position">2</property>
          </packing>
        </child>
        <child internal-child="action_area">
          <widget class="GtkHButtonBox" id="dialog-action_area2">
            <property name="visible">True</property>
            <property name="layout_style">end</property>
            <child>
              <widget class="GtkButton" id="okbutton2">
                <property name="label">gtk-ok</property>
                <property name="response_id">-5</property>
                <property name="visible">True</property>
                <property name="can_focus">True</property>
                <property name="can_default">True</property>
                <property name="receives_default">False</property>
                <property name="use_stock">True</property>
              </widget>
              <packing>
                <property name="expand">False</property>
                <property name="fill">False</property>
                <property name="position">0</property>
              </packing>
            </child>
          </widget>
          <packing>
            <property name="expand">False</property>
            <property name="pack_type">end</property>
            <property name="position">0</property>
          </packing>
        </child>
      </widget>
    </child>
  </widget>
  <widget class="GtkDialog" id="ErrorAddingPhageDialog">
    <property name="visible">True</property>
    <property name="title" translatable="yes">Error Adding Phage</property>
    <property name="default_width">550</property>
    <property name="default_height">550</property>
    <property name="type_hint">dialog</property>
    <child internal-child="vbox">
      <widget class="GtkVBox" id="dialog-vbox3">
        <property name="visible">True</property>
        <child>
          <widget class="GtkHBox" id="hbox3">
            <property name="visible">True</property>
            <child>
              <widget class="GtkScrolledWindow" id="scrolledwindow12">
                <property name="visible">True</property>
                <property name="can_focus">True</property>
                <property name="hscrollbar_policy">automatic</property>
                <property name="vscrollbar_policy">automatic</property>
                <property name="shadow_type">in</property>
                <child>
                  <widget class="GtkTextView" id="errorAddingPhageTextView">
                    <property name="visible">True</property>
                    <property name="can_focus">True</property>
                  </widget>
                </child>
              </widget>
              <packing>
                <property name="position">0</property>
              </packing>
            </child>
            <child>
              <widget class="GtkImage" id="image2">
                <property name="visible">True</property>
                <property name="stock">gtk-dialog-error</property>
                <property name="icon-size">6</property>
              </widget>
              <packing>
                <property name="expand">False</property>
                <property name="fill">False</property>
                <property name="position">1</property>
              </packing>
            </child>
          </widget>
          <packing>
            <property name="position">2</property>
          </packing>
        </child>
        <child internal-child="action_area">
          <widget class="GtkHButtonBox" id="dialog-action_area3">
            <property name="visible">True</property>
            <property name="layout_style">end</property>
            <child>
              <widget class="GtkButton" id="addAnyway">
                <property name="response_id">-8</property>
                <property name="visible">True</property>
                <property name="can_focus">True</property>
                <property name="can_default">True</property>
                <property name="receives_default">False</property>
                <child>
                  <widget class="GtkAlignment" id="alignment10">
                    <property name="visible">True</property>
                    <property name="xscale">0</property>
                    <property name="yscale">0</property>
                    <child>
                      <widget class="GtkHBox" id="hbox18">
                        <property name="visible">True</property>
                        <property name="spacing">2</property>
                        <child>
                          <widget class="GtkImage" id="image94">
                            <property name="visible">True</property>
                            <property name="stock">gtk-add</property>
                          </widget>
                          <packing>
                            <property name="expand">False</property>
                            <property name="fill">False</property>
                            <property name="position">0</property>
                          </packing>
                        </child>
                        <child>
                          <widget class="GtkLabel" id="label37">
                            <property name="visible">True</property>
                            <property name="label">Add Anyway</property>
                            <property name="use_underline">True</property>
                          </widget>
                          <packing>
                            <property name="expand">False</property>
                            <property name="fill">False</property>
                            <property name="position">1</property>
                          </packing>
                        </child>
                      </widget>
                    </child>
                  </widget>
                </child>
              </widget>
              <packing>
                <property name="expand">False</property>
                <property name="fill">False</property>
                <property name="position">0</property>
              </packing>
            </child>
            <child>
              <widget class="GtkButton" id="button8">
                <property name="label">gtk-cancel</property>
                <property name="response_id">-6</property>
                <property name="visible">True</property>
                <property name="can_focus">True</property>
                <property name="can_default">True</property>
                <property name="receives_default">False</property>
                <property name="use_stock">True</property>
              </widget>
              <packing>
                <property name="expand">False</property>
                <property name="fill">False</property>
                <property name="position">1</property>
              </packing>
            </child>
          </widget>
          <packing>
            <property name="expand">False</property>
            <property name="pack_type">end</property>
            <property name="position">0</property>
          </packing>
        </child>
      </widget>
    </child>
  </widget>
  <widget class="GtkAboutDialog" id="AboutDialog">
    <property name="visible">True</property>
    <property name="border_width">5</property>
    <property name="type_hint">normal</property>
    <property name="copyright" translatable="yes">Copyright Steve Cresawn 2006-2010</property>
    <property name="comments" translatable="yes">fun for the whole phamily</property>
    <property name="website">http://phamerator.csm.jmu.edu/CresawnLab/wiki/phamerator</property>
    <property name="license" translatable="yes">    This program is free software; you can redistribute it and/or modify
    it under the terms of the GNU General Public License as published by
    the Free Software Foundation; either version 2 of the License, or
    (at your option) any later version.

    This program is distributed in the hope that it will be useful,
    but WITHOUT ANY WARRANTY; without even the implied warranty of
    MERCHANTABILITY or FITNESS FOR A PARTICULAR PURPOSE.  See the
    GNU General Public License for more details.

    You should have received a copy of the GNU General Public License
    along with this program; if not, write to the Free Software
    Foundation, Inc., 51 Franklin St, Fifth Floor, Boston, MA  02110-1301  USA</property>
    <property name="authors">Steve Cresawn
Matt Bogel
Graham Hatfull</property>
    <property name="translator_credits" translatable="yes" comments="TRANSLATORS: Replace this string with your names, one name per line.">translator-credits</property>
    <property name="artists">Steve Cresawn</property>
    <property name="logo">phamerator.svg</property>
    <child internal-child="vbox">
      <widget class="GtkVBox" id="dialog-vbox4">
        <child internal-child="action_area">
          <widget class="GtkHButtonBox" id="dialog-action_area4"/>
          <packing>
            <property name="expand">False</property>
            <property name="pack_type">end</property>
            <property name="position">0</property>
          </packing>
        </child>
      </widget>
    </child>
  </widget>
  <widget class="GtkFileChooserDialog" id="OpenGenBankFileDialog">
    <property name="visible">True</property>
    <property name="border_width">5</property>
    <property name="title" translatable="yes">Select a GenBank File</property>
    <property name="type_hint">dialog</property>
    <property name="show_hidden">True</property>
    <child internal-child="vbox">
      <widget class="GtkVBox" id="dialog-vbox4">
        <property name="visible">True</property>
        <property name="spacing">24</property>
        <child internal-child="action_area">
          <widget class="GtkHButtonBox" id="dialog-action_area4">
            <property name="visible">True</property>
            <property name="layout_style">end</property>
            <child>
              <widget class="GtkButton" id="button1">
                <property name="label">gtk-cancel</property>
                <property name="response_id">-6</property>
                <property name="visible">True</property>
                <property name="can_focus">True</property>
                <property name="can_default">True</property>
                <property name="receives_default">False</property>
                <property name="use_stock">True</property>
              </widget>
              <packing>
                <property name="expand">False</property>
                <property name="fill">False</property>
                <property name="position">0</property>
              </packing>
            </child>
            <child>
              <widget class="GtkButton" id="button2">
                <property name="label">gtk-open</property>
                <property name="response_id">-5</property>
                <property name="visible">True</property>
                <property name="can_focus">True</property>
                <property name="can_default">True</property>
                <property name="has_default">True</property>
                <property name="receives_default">False</property>
                <property name="use_stock">True</property>
              </widget>
              <packing>
                <property name="expand">False</property>
                <property name="fill">False</property>
                <property name="position">1</property>
              </packing>
            </child>
          </widget>
          <packing>
            <property name="expand">False</property>
            <property name="pack_type">end</property>
            <property name="position">0</property>
          </packing>
        </child>
      </widget>
    </child>
  </widget>
  <widget class="GtkWindow" id="mapWindow">
    <property name="width_request">600</property>
    <property name="height_request">500</property>
    <property name="title" translatable="yes">Genome Map</property>
    <property name="icon">map.svg</property>
    <signal name="delete_event" handler="on_mapWindow_delete_event"/>
    <child>
      <widget class="GtkVBox" id="vbox7">
        <property name="visible">True</property>
        <child>
          <widget class="GtkMenuBar" id="menubar2">
            <property name="visible">True</property>
            <child>
              <widget class="GtkMenuItem" id="menuitem5">
                <property name="visible">True</property>
                <property name="label" translatable="yes">_File</property>
                <property name="use_underline">True</property>
                <child>
                  <widget class="GtkMenu" id="menuitem5_menu">
                    <child>
                      <widget class="GtkImageMenuItem" id="saveAsMenuItem">
                        <property name="label">gtk-save-as</property>
                        <property name="visible">True</property>
                        <property name="use_underline">True</property>
                        <property name="use_stock">True</property>
                        <signal name="activate" handler="on_saveAsMenuItem_activate"/>
                      </widget>
                    </child>
                    <child>
                      <widget class="GtkImageMenuItem" id="closeMapWindowMenuItem">
                        <property name="label">gtk-close</property>
                        <property name="visible">True</property>
                        <property name="use_underline">True</property>
                        <property name="use_stock">True</property>
                        <signal name="activate" handler="on_closeMapWindowMenuItem_activate"/>
                      </widget>
                    </child>
                  </widget>
                </child>
              </widget>
            </child>
            <child>
              <widget class="GtkMenuItem" id="menuitem7">
                <property name="visible">True</property>
                <property name="label" translatable="yes">_View</property>
                <property name="use_underline">True</property>
                <child>
                  <widget class="GtkMenu" id="menuitem7_menu">
                    <child>
                      <widget class="GtkImageMenuItem" id="zoomInMenuItem">
                        <property name="label">gtk-zoom-in</property>
                        <property name="visible">True</property>
                        <property name="use_underline">True</property>
                        <property name="use_stock">True</property>
                        <signal name="activate" handler="on_zoomInMenuItem_activate"/>
                      </widget>
                    </child>
                    <child>
                      <widget class="GtkImageMenuItem" id="zoomOutMenuItem">
                        <property name="label">gtk-zoom-out</property>
                        <property name="visible">True</property>
                        <property name="use_underline">True</property>
                        <property name="use_stock">True</property>
                        <signal name="activate" handler="on_zoomOutMenuItem_activate"/>
                      </widget>
                    </child>
                    <child>
                      <widget class="GtkImageMenuItem" id="zoomDefaultMenuItem">
                        <property name="label">gtk-zoom-100</property>
                        <property name="visible">True</property>
                        <property name="use_underline">True</property>
                        <property name="use_stock">True</property>
                        <signal name="activate" handler="on_zoomDefaultMenuItem_activate"/>
                      </widget>
                    </child>
                    <child>
                      <widget class="GtkSeparatorMenuItem" id="separatormenuitem1">
                        <property name="visible">True</property>
                      </widget>
                    </child>
                    <child>
                      <widget class="GtkCheckMenuItem" id="shorten_description_checkBox">
                        <property name="tooltip" translatable="yes">Shorten the text for gene descriptions by using "..."</property>
                        <property name="label" translatable="yes">Shorten Descriptions</property>
                        <property name="use_underline">True</property>
                        <signal name="activate" handler="on_shorten_description_checkBox_activate"/>
                      </widget>
                    </child>
                    <child>
                      <widget class="GtkCheckMenuItem" id="show_description_checkBox">
                        <property name="visible">True</property>
                        <property name="tooltip" translatable="yes">Show manual annotations</property>
                        <property name="label" translatable="yes">Show Descriptions</property>
                        <property name="use_underline">True</property>
                        <signal name="activate" handler="on_show_description_checkBox_activate"/>
                      </widget>
                    </child>
                    <child>
                      <widget class="GtkCheckMenuItem" id="show_domains_checkBox">
                        <property name="visible">True</property>
                        <property name="tooltip" translatable="yes">Show domains from the NCBI Conserved Domain Database (CDD)</property>
                        <property name="label" translatable="yes">Show Domains</property>
                        <property name="use_underline">True</property>
                        <signal name="toggled" handler="on_show_domains_checkBox_activate"/>
                      </widget>
                    </child>
                    <child>
                      <widget class="GtkCheckMenuItem" id="show_phamily_names_checkBox">
                        <property name="visible">True</property>
                        <property name="tooltip" translatable="yes">Show mycobacteriophage protein phamily domains</property>
                        <property name="label" translatable="yes">Show Phamily Names</property>
                        <property name="use_underline">True</property>
                        <property name="active">True</property>
                        <signal name="activate" handler="on_show_phamily_names_checkBox_activate"/>
                      </widget>
                    </child>
                  </widget>
                </child>
              </widget>
            </child>
            <child>
              <widget class="GtkMenuItem" id="color1">
                <property name="visible">True</property>
                <property name="label" translatable="yes">_Color</property>
                <property name="use_underline">True</property>
                <signal name="activate" handler="on_color1_activate"/>
                <child>
                  <widget class="GtkMenu" id="color1_menu">
                    <child>
                      <widget class="GtkRadioMenuItem" id="no_color">
                        <property name="visible">True</property>
                        <property name="label" translatable="yes">None</property>
                        <property name="use_underline">True</property>
                        <property name="draw_as_radio">True</property>
                        <signal name="activate" handler="on_no_color_activate"/>
                      </widget>
                    </child>
                    <child>
                      <widget class="GtkRadioMenuItem" id="color_by_gc">
                        <property name="visible">True</property>
                        <property name="label" translatable="yes">By GC Content</property>
                        <property name="use_underline">True</property>
                        <property name="draw_as_radio">True</property>
                        <property name="group">no_color</property>
                        <signal name="activate" handler="on_color_by_gc_activate"/>
                      </widget>
                    </child>
                    <child>
                      <widget class="GtkRadioMenuItem" id="color_by_phamily">
                        <property name="visible">True</property>
                        <property name="label" translatable="yes">By Phamily</property>
                        <property name="use_underline">True</property>
                        <property name="active">True</property>
                        <property name="draw_as_radio">True</property>
                        <property name="group">no_color</property>
                        <signal name="activate" handler="on_color_by_phamily_activate"/>
                      </widget>
                    </child>
                  </widget>
                </child>
              </widget>
            </child>
          </widget>
          <packing>
            <property name="expand">False</property>
            <property name="fill">False</property>
            <property name="position">0</property>
          </packing>
        </child>
        <child>
          <widget class="GtkToolbar" id="toolbar2">
            <property name="visible">True</property>
            <property name="toolbar_style">both</property>
            <child>
              <widget class="GtkToolButton" id="zoomInToolButton">
                <property name="visible">True</property>
                <property name="stock_id">gtk-zoom-in</property>
                <signal name="clicked" handler="on_zoomInToolButton_clicked"/>
              </widget>
              <packing>
                <property name="expand">False</property>
                <property name="homogeneous">True</property>
              </packing>
            </child>
            <child>
              <widget class="GtkToolButton" id="zoomOutToolButton">
                <property name="visible">True</property>
                <property name="stock_id">gtk-zoom-out</property>
                <signal name="clicked" handler="on_zoomOutToolButton_clicked"/>
              </widget>
              <packing>
                <property name="expand">False</property>
                <property name="homogeneous">True</property>
              </packing>
            </child>
            <child>
              <widget class="GtkToolButton" id="zoomDefaultToolButton">
                <property name="visible">True</property>
                <property name="stock_id">gtk-zoom-100</property>
                <signal name="clicked" handler="on_zoomDefaultToolButton_clicked"/>
              </widget>
              <packing>
                <property name="expand">False</property>
                <property name="homogeneous">True</property>
              </packing>
            </child>
            <child>
              <widget class="GtkSeparatorToolItem" id="toolbutton1">
                <property name="visible">True</property>
              </widget>
              <packing>
                <property name="expand">False</property>
                <property name="homogeneous">True</property>
              </packing>
            </child>
            <child>
              <widget class="GtkToolButton" id="mapAlignLeftButton">
                <property name="visible">True</property>
                <property name="label" translatable="yes">Align Left</property>
                <property name="stock_id">gtk-justify-left</property>
                <signal name="clicked" handler="on_mapAlignLeftButton_clicked"/>
              </widget>
              <packing>
                <property name="expand">False</property>
                <property name="homogeneous">True</property>
              </packing>
            </child>
            <child>
              <widget class="GtkToolButton" id="mapAlignRightButton">
                <property name="visible">True</property>
                <property name="label" translatable="yes">Align Right</property>
                <property name="stock_id">gtk-justify-right</property>
                <signal name="clicked" handler="on_mapAlignRightButton_clicked"/>
              </widget>
              <packing>
                <property name="expand">False</property>
                <property name="homogeneous">True</property>
              </packing>
            </child>
          </widget>
          <packing>
            <property name="expand">False</property>
            <property name="fill">False</property>
            <property name="position">1</property>
          </packing>
        </child>
        <child>
          <widget class="GtkVPaned" id="vpaned2">
            <property name="visible">True</property>
            <property name="can_focus">True</property>
            <property name="position">250</property>
            <child>
              <widget class="GtkScrolledWindow" id="MapWindowScrolledWindow">
                <property name="visible">True</property>
                <property name="can_focus">True</property>
                <child>
                  <widget class="GtkViewport" id="viewport2">
                    <property name="visible">True</property>
                    <child>
                      <widget class="Custom" id="genomeMap">
                        <property name="visible">True</property>
                        <property name="creation_function">create_canvas</property>
                      </widget>
                    </child>
                  </widget>
                </child>
              </widget>
              <packing>
                <property name="resize">True</property>
                <property name="shrink">True</property>
              </packing>
            </child>
            <child>
              <widget class="GtkHBox" id="hbox14">
                <property name="visible">True</property>
                <child>
                  <widget class="GtkScrolledWindow" id="scrolledwindow6">
                    <property name="visible">True</property>
                    <property name="can_focus">True</property>
                    <property name="hscrollbar_policy">automatic</property>
                    <property name="vscrollbar_policy">automatic</property>
                    <property name="shadow_type">in</property>
                    <child>
                      <widget class="GtkTextView" id="DNATextView">
                        <property name="visible">True</property>
                        <property name="can_focus">True</property>
                        <property name="text" translatable="yes">click on a gene</property>
                      </widget>
                    </child>
                  </widget>
                  <packing>
                    <property name="position">0</property>
                  </packing>
                </child>
                <child>
                  <widget class="GtkScrolledWindow" id="scrolledwindow10">
                    <property name="visible">True</property>
                    <property name="can_focus">True</property>
                    <property name="hscrollbar_policy">automatic</property>
                    <property name="vscrollbar_policy">automatic</property>
                    <property name="shadow_type">in</property>
                    <child>
                      <widget class="GtkTextView" id="ProteinTextView">
                        <property name="visible">True</property>
                        <property name="can_focus">True</property>
                        <property name="text" translatable="yes">click on a gene</property>
                      </widget>
                    </child>
                  </widget>
                  <packing>
                    <property name="position">1</property>
                  </packing>
                </child>
              </widget>
              <packing>
                <property name="resize">True</property>
                <property name="shrink">True</property>
              </packing>
            </child>
          </widget>
          <packing>
            <property name="position">2</property>
          </packing>
        </child>
      </widget>
    </child>
  </widget>
  <widget class="GtkWindow" id="phamCircleWindow">
    <property name="width_request">600</property>
    <property name="height_request">500</property>
    <property name="title" translatable="yes">Phamily Circle</property>
    <property name="icon">phamCircle.svg</property>
    <signal name="delete_event" handler="on_phamCircleWindow_delete_event"/>
    <child>
      <widget class="GtkVBox" id="vbox8">
        <property name="visible">True</property>
        <child>
          <widget class="GtkMenuBar" id="menubar3">
            <property name="visible">True</property>
            <child>
              <widget class="GtkMenuItem" id="menuitem8">
                <property name="visible">True</property>
                <property name="label" translatable="yes">_File</property>
                <property name="use_underline">True</property>
                <child>
                  <widget class="GtkMenu" id="menuitem8_menu">
                    <child>
                      <widget class="GtkImageMenuItem" id="phamCircleSaveAsMenuItem">
                        <property name="label">gtk-save-as</property>
                        <property name="visible">True</property>
                        <property name="use_underline">True</property>
                        <property name="use_stock">True</property>
                        <signal name="activate" handler="on_phamCircleSaveAsMenuItem_activate"/>
                      </widget>
                    </child>
                    <child>
                      <widget class="GtkImageMenuItem" id="phamCircleCloseMenuItem">
                        <property name="label">gtk-close</property>
                        <property name="visible">True</property>
                        <property name="use_underline">True</property>
                        <property name="use_stock">True</property>
                        <signal name="activate" handler="on_phamCircleCloseMenuItem_activate"/>
                      </widget>
                    </child>
                  </widget>
                </child>
              </widget>
            </child>
            <child>
              <widget class="GtkMenuItem" id="menuitem9">
                <property name="visible">True</property>
                <property name="label" translatable="yes">_Edit</property>
                <property name="use_underline">True</property>
                <child>
                  <widget class="GtkMenu" id="menuitem9_menu">
                    <child>
                      <widget class="GtkImageMenuItem" id="phamCirclePreferences">
                        <property name="label">gtk-preferences</property>
                        <property name="visible">True</property>
                        <property name="use_underline">True</property>
                        <property name="use_stock">True</property>
                        <signal name="activate" handler="on_preferences_activate"/>
                      </widget>
                    </child>
                  </widget>
                </child>
              </widget>
            </child>
            <child>
              <widget class="GtkMenuItem" id="menuitem10">
                <property name="visible">True</property>
                <property name="label" translatable="yes">_View</property>
                <property name="use_underline">True</property>
                <child>
                  <widget class="GtkMenu" id="menuitem10_menu">
                    <child>
                      <widget class="GtkImageMenuItem" id="phamCircleZoomInMenuItem">
                        <property name="label">gtk-zoom-in</property>
                        <property name="visible">True</property>
                        <property name="use_underline">True</property>
                        <property name="use_stock">True</property>
                        <signal name="activate" handler="on_phamCircleZoomInMenuItem_activate"/>
                      </widget>
                    </child>
                    <child>
                      <widget class="GtkImageMenuItem" id="phamCircleZoomOutMenuItem">
                        <property name="label">gtk-zoom-out</property>
                        <property name="visible">True</property>
                        <property name="use_underline">True</property>
                        <property name="use_stock">True</property>
                        <signal name="activate" handler="on_phamCircleZoomOutMenuItem_activate"/>
                      </widget>
                    </child>
                    <child>
                      <widget class="GtkImageMenuItem" id="phamCircleZoomDefaultMenuItem">
                        <property name="label">gtk-zoom-100</property>
                        <property name="visible">True</property>
                        <property name="use_underline">True</property>
                        <property name="use_stock">True</property>
                        <signal name="activate" handler="on_phamCircleZoomDefaultMenuItem_activate"/>
                      </widget>
                    </child>
                  </widget>
                </child>
              </widget>
            </child>
          </widget>
          <packing>
            <property name="expand">False</property>
            <property name="fill">False</property>
            <property name="position">0</property>
          </packing>
        </child>
        <child>
          <widget class="GtkToolbar" id="toolbar3">
            <property name="visible">True</property>
            <property name="toolbar_style">both</property>
            <child>
              <widget class="GtkToolButton" id="phamCircleZoomInToolButton">
                <property name="visible">True</property>
                <property name="stock_id">gtk-zoom-in</property>
                <signal name="clicked" handler="on_phamCircleZoomInToolButton_clicked"/>
              </widget>
              <packing>
                <property name="expand">False</property>
                <property name="homogeneous">True</property>
              </packing>
            </child>
            <child>
              <widget class="GtkToolButton" id="phamCircleZoomOutToolButton">
                <property name="visible">True</property>
                <property name="stock_id">gtk-zoom-out</property>
                <signal name="clicked" handler="on_phamCircleZoomOutToolButton_clicked"/>
              </widget>
              <packing>
                <property name="expand">False</property>
                <property name="homogeneous">True</property>
              </packing>
            </child>
            <child>
              <widget class="GtkToolButton" id="phamCircleZoomDefaultToolButton">
                <property name="visible">True</property>
                <property name="stock_id">gtk-zoom-100</property>
                <signal name="clicked" handler="on_phamCircleZoomDefaultToolButton_clicked"/>
              </widget>
              <packing>
                <property name="expand">False</property>
                <property name="homogeneous">True</property>
              </packing>
            </child>
            <child>
              <widget class="GtkSeparatorToolItem" id="separatortoolitem3">
                <property name="visible">True</property>
              </widget>
              <packing>
                <property name="expand">False</property>
              </packing>
            </child>
            <child>
              <widget class="GtkToolItem" id="toolitem3">
                <property name="visible">True</property>
                <child>
                  <widget class="GtkVBox" id="vbox14">
                    <property name="visible">True</property>
                    <child>
                      <widget class="GtkHScale" id="arc_scale">
                        <property name="width_request">120</property>
                        <property name="visible">True</property>
                        <property name="can_focus">True</property>
                        <property name="can_default">True</property>
                        <property name="update_policy">discontinuous</property>
                        <property name="adjustment">27.5 27.5 100 0.10000000149 0 0</property>
                        <signal name="value_changed" handler="on_slider_changed"/>
                      </widget>
                      <packing>
                        <property name="position">0</property>
                      </packing>
                    </child>
                    <child>
                      <widget class="GtkLabel" id="label33">
                        <property name="visible">True</property>
                        <property name="label" translatable="yes">Score Threshhold(%)</property>
                      </widget>
                      <packing>
                        <property name="expand">False</property>
                        <property name="fill">False</property>
                        <property name="position">1</property>
                      </packing>
                    </child>
                  </widget>
                </child>
              </widget>
              <packing>
                <property name="expand">False</property>
              </packing>
            </child>
            <child>
              <widget class="GtkSeparatorToolItem" id="separatortoolitem4">
                <property name="visible">True</property>
              </widget>
              <packing>
                <property name="expand">False</property>
              </packing>
            </child>
          </widget>
          <packing>
            <property name="expand">False</property>
            <property name="fill">False</property>
            <property name="position">1</property>
          </packing>
        </child>
        <child>
          <widget class="GtkScrolledWindow" id="scrolledwindow7">
            <property name="visible">True</property>
            <property name="can_focus">True</property>
            <child>
              <widget class="GtkViewport" id="viewport3">
                <property name="visible">True</property>
                <child>
                  <widget class="Custom" id="phamCircleMap">
                    <property name="visible">True</property>
                    <property name="creation_function">create_canvas</property>
                  </widget>
                </child>
              </widget>
            </child>
          </widget>
          <packing>
            <property name="position">2</property>
          </packing>
        </child>
      </widget>
    </child>
  </widget>
  <widget class="GtkFileChooserDialog" id="genomeMapFileChooserDialog">
    <property name="visible">True</property>
    <property name="border_width">5</property>
    <property name="title" translatable="yes">Save Map</property>
    <property name="modal">True</property>
    <property name="type_hint">dialog</property>
    <property name="action">save</property>
    <property name="show_hidden">True</property>
    <child internal-child="vbox">
      <widget class="GtkVBox" id="dialog-vbox5">
        <property name="visible">True</property>
        <property name="spacing">24</property>
        <child>
          <widget class="GtkHBox" id="hbox4">
            <property name="visible">True</property>
            <child>
              <widget class="GtkLabel" id="label4">
                <property name="visible">True</property>
                <property name="label" translatable="yes">File type:           </property>
              </widget>
              <packing>
                <property name="expand">False</property>
                <property name="fill">False</property>
                <property name="position">0</property>
              </packing>
            </child>
            <child>
              <widget class="GtkComboBox" id="saveAsComboBox">
                <property name="visible">True</property>
                <property name="items" translatable="yes">Automatic (by extension)
Scalable Vector Graphics (.svg)
Portable Document Format (.pdf)
Postscript (.ps)
Portable Network Graphics (.png)</property>
              </widget>
              <packing>
                <property name="position">1</property>
              </packing>
            </child>
          </widget>
          <packing>
            <property name="expand">False</property>
            <property name="position">2</property>
          </packing>
        </child>
        <child internal-child="action_area">
          <widget class="GtkHButtonBox" id="dialog-action_area5">
            <property name="visible">True</property>
            <property name="layout_style">end</property>
            <child>
              <widget class="GtkButton" id="genomeMapCancelButton">
                <property name="label">gtk-cancel</property>
                <property name="response_id">-6</property>
                <property name="visible">True</property>
                <property name="can_focus">True</property>
                <property name="can_default">True</property>
                <property name="receives_default">False</property>
                <property name="use_stock">True</property>
              </widget>
              <packing>
                <property name="expand">False</property>
                <property name="fill">False</property>
                <property name="position">0</property>
              </packing>
            </child>
            <child>
              <widget class="GtkButton" id="genomeMapSaveButton">
                <property name="label">gtk-save</property>
                <property name="response_id">-5</property>
                <property name="visible">True</property>
                <property name="can_focus">True</property>
                <property name="can_default">True</property>
                <property name="has_default">True</property>
                <property name="receives_default">False</property>
                <property name="use_stock">True</property>
              </widget>
              <packing>
                <property name="expand">False</property>
                <property name="fill">False</property>
                <property name="position">1</property>
              </packing>
            </child>
          </widget>
          <packing>
            <property name="expand">False</property>
            <property name="pack_type">end</property>
            <property name="position">0</property>
          </packing>
        </child>
      </widget>
    </child>
  </widget>
  <widget class="GtkFileChooserDialog" id="phamCircleFileChooserDialog">
    <property name="visible">True</property>
    <property name="border_width">5</property>
    <property name="title" translatable="yes">Save Phamily Circle</property>
    <property name="modal">True</property>
    <property name="type_hint">dialog</property>
    <property name="action">save</property>
    <property name="show_hidden">True</property>
    <child internal-child="vbox">
      <widget class="GtkVBox" id="vbox10">
        <property name="visible">True</property>
        <property name="spacing">24</property>
        <child>
          <widget class="GtkHBox" id="hbox5">
            <property name="visible">True</property>
            <child>
              <widget class="GtkLabel" id="label5">
                <property name="visible">True</property>
                <property name="label" translatable="yes">File type:           </property>
              </widget>
              <packing>
                <property name="expand">False</property>
                <property name="fill">False</property>
                <property name="position">0</property>
              </packing>
            </child>
            <child>
              <widget class="GtkComboBox" id="saveAsComboBox">
                <property name="visible">True</property>
                <property name="items" translatable="yes">Automatic (by extension)
Scalable Vector Graphics (.svg)
Portable Document Format (.pdf)
Postscript (.ps)
Portable Network Graphics (.png)</property>
              </widget>
              <packing>
                <property name="position">1</property>
              </packing>
            </child>
          </widget>
          <packing>
            <property name="expand">False</property>
            <property name="position">2</property>
          </packing>
        </child>
        <child internal-child="action_area">
          <widget class="GtkHButtonBox" id="hbuttonbox1">
            <property name="visible">True</property>
            <property name="layout_style">end</property>
            <child>
              <widget class="GtkButton" id="button3">
                <property name="label">gtk-cancel</property>
                <property name="response_id">-6</property>
                <property name="visible">True</property>
                <property name="can_focus">True</property>
                <property name="can_default">True</property>
                <property name="receives_default">False</property>
                <property name="use_stock">True</property>
              </widget>
              <packing>
                <property name="expand">False</property>
                <property name="fill">False</property>
                <property name="position">0</property>
              </packing>
            </child>
            <child>
              <widget class="GtkButton" id="button4">
                <property name="label">gtk-save</property>
                <property name="response_id">-5</property>
                <property name="visible">True</property>
                <property name="can_focus">True</property>
                <property name="can_default">True</property>
                <property name="has_default">True</property>
                <property name="receives_default">False</property>
                <property name="use_stock">True</property>
              </widget>
              <packing>
                <property name="expand">False</property>
                <property name="fill">False</property>
                <property name="position">1</property>
              </packing>
            </child>
          </widget>
          <packing>
            <property name="expand">False</property>
            <property name="pack_type">end</property>
            <property name="position">0</property>
          </packing>
        </child>
      </widget>
    </child>
  </widget>
  <widget class="GtkDialog" id="preferencesDialog">
    <property name="visible">True</property>
    <property name="title" translatable="yes">Preferences</property>
    <property name="type_hint">dialog</property>
    <child internal-child="vbox">
      <widget class="GtkVBox" id="dialog-vbox6">
        <property name="visible">True</property>
        <child>
          <widget class="GtkNotebook" id="notebook1">
            <property name="visible">True</property>
            <property name="can_focus">True</property>
            <child>
              <widget class="GtkVBox" id="vbox11">
                <property name="visible">True</property>
                <child>
                  <widget class="GtkFrame" id="frame9">
                    <property name="visible">True</property>
                    <property name="label_xalign">0</property>
                    <property name="shadow_type">none</property>
                    <child>
                      <widget class="GtkAlignment" id="alignment16">
                        <property name="visible">True</property>
                        <property name="left_padding">12</property>
                        <child>
                          <widget class="GtkComboBoxEntry" id="preferencesServerComboBox">
                            <property name="visible">True</property>
                            <signal name="changed" handler="on_preferencesServerComboBox_changed"/>
                          </widget>
                        </child>
                      </widget>
                    </child>
                    <child>
                      <widget class="GtkLabel" id="label53">
                        <property name="visible">True</property>
                        <property name="label" translatable="yes">&lt;b&gt;Server&lt;/b&gt;</property>
                        <property name="use_markup">True</property>
                      </widget>
                      <packing>
                        <property name="type">label_item</property>
                      </packing>
                    </child>
                  </widget>
                  <packing>
                    <property name="expand">False</property>
                    <property name="position">0</property>
                  </packing>
                </child>
                <child>
                  <widget class="GtkFrame" id="frame5">
                    <property name="visible">True</property>
                    <property name="label_xalign">0</property>
                    <property name="shadow_type">none</property>
                    <child>
                      <widget class="GtkAlignment" id="alignment12">
                        <property name="visible">True</property>
                        <property name="left_padding">12</property>
                        <child>
                          <widget class="GtkTable" id="table10">
                            <property name="visible">True</property>
                            <child>
                              <widget class="GtkComboBoxEntry" id="preferencesDatabaseComboBox">
                                <property name="visible">True</property>
                                <property name="can_default">True</property>
                                <property name="has_default">True</property>
                                <property name="items" translatable="yes"></property>
                                <signal name="changed" handler="on_preferencesDatabaseComboBox_changed"/>
                              </widget>
                              <packing>
                                <property name="y_options">GTK_FILL</property>
                              </packing>
                            </child>
                          </widget>
                        </child>
                      </widget>
                    </child>
                    <child>
                      <widget class="GtkLabel" id="label47">
                        <property name="visible">True</property>
                        <property name="label" translatable="yes">&lt;b&gt;Database&lt;/b&gt;</property>
                        <property name="use_markup">True</property>
                      </widget>
                      <packing>
                        <property name="type">label_item</property>
                      </packing>
                    </child>
                  </widget>
                  <packing>
                    <property name="expand">False</property>
                    <property name="position">1</property>
                  </packing>
                </child>
                <child>
                  <widget class="GtkFrame" id="frame3">
                    <property name="visible">True</property>
                    <property name="label_xalign">0</property>
                    <property name="shadow_type">none</property>
                    <child>
                      <widget class="GtkAlignment" id="alignment3">
                        <property name="visible">True</property>
                        <property name="left_padding">12</property>
                        <child>
                          <widget class="GtkTable" id="table2">
                            <property name="visible">True</property>
                            <property name="n_rows">2</property>
                            <child>
                              <widget class="GtkCheckButton" id="newVersionNotify">
                                <property name="label" translatable="yes">new version available</property>
                                <property name="can_focus">True</property>
                                <property name="receives_default">False</property>
                                <property name="use_underline">True</property>
                                <property name="active">True</property>
                                <property name="draw_indicator">True</property>
                                <signal name="toggled" handler="preferencesChangedSignalHandler"/>
                              </widget>
                              <packing>
                                <property name="x_options">GTK_FILL</property>
                                <property name="y_options"></property>
                              </packing>
                            </child>
                            <child>
                              <widget class="GtkCheckButton" id="newPhageNotify">
                                <property name="label" translatable="yes">phages added or removed from database</property>
                                <property name="can_focus">True</property>
                                <property name="receives_default">False</property>
                                <property name="use_underline">True</property>
                                <property name="active">True</property>
                                <property name="draw_indicator">True</property>
                                <signal name="toggled" handler="preferencesChangedSignalHandler"/>
                              </widget>
                              <packing>
                                <property name="top_attach">1</property>
                                <property name="bottom_attach">2</property>
                                <property name="x_options">GTK_FILL</property>
                                <property name="y_options"></property>
                              </packing>
                            </child>
                          </widget>
                        </child>
                      </widget>
                    </child>
                    <child>
                      <widget class="GtkLabel" id="label8">
                        <property name="label" translatable="yes">&lt;b&gt;Notifications&lt;/b&gt;</property>
                        <property name="use_markup">True</property>
                      </widget>
                      <packing>
                        <property name="type">label_item</property>
                      </packing>
                    </child>
                  </widget>
                  <packing>
                    <property name="expand">False</property>
                    <property name="position">2</property>
                  </packing>
                </child>
              </widget>
              <packing>
                <property name="tab_expand">True</property>
                <property name="tab_fill">False</property>
              </packing>
            </child>
            <child>
              <widget class="GtkLabel" id="label1">
                <property name="visible">True</property>
                <property name="label" translatable="yes">Network</property>
              </widget>
              <packing>
                <property name="tab_fill">False</property>
                <property name="type">tab</property>
              </packing>
            </child>
            <child>
              <widget class="GtkVBox" id="vbox29">
                <property name="visible">True</property>
                <child>
                  <widget class="GtkFrame" id="frame2">
                    <property name="label_xalign">0</property>
                    <property name="shadow_type">none</property>
                    <child>
                      <widget class="GtkAlignment" id="alignment2">
                        <property name="visible">True</property>
                        <property name="left_padding">12</property>
                        <child>
                          <widget class="GtkVBox" id="vbox12">
                            <property name="visible">True</property>
                            <child>
                              <widget class="GtkCheckButton" id="ORFs">
                                <property name="label" translatable="yes">open reading frames</property>
                                <property name="can_focus">True</property>
                                <property name="receives_default">False</property>
                                <property name="use_underline">True</property>
                                <property name="active">True</property>
                                <property name="draw_indicator">True</property>
                                <signal name="toggled" handler="preferencesChangedSignalHandler"/>
                              </widget>
                              <packing>
                                <property name="expand">False</property>
                                <property name="fill">False</property>
                                <property name="position">0</property>
                              </packing>
                            </child>
                            <child>
                              <widget class="GtkCheckButton" id="tRNAs">
                                <property name="label" translatable="yes">tRNAs</property>
                                <property name="can_focus">True</property>
                                <property name="receives_default">False</property>
                                <property name="use_underline">True</property>
                                <property name="active">True</property>
                                <property name="draw_indicator">True</property>
                                <signal name="toggled" handler="preferencesChangedSignalHandler"/>
                              </widget>
                              <packing>
                                <property name="expand">False</property>
                                <property name="fill">False</property>
                                <property name="position">1</property>
                              </packing>
                            </child>
                            <child>
                              <widget class="GtkCheckButton" id="tmRNAs">
                                <property name="label" translatable="yes">tmRNAs</property>
                                <property name="can_focus">True</property>
                                <property name="receives_default">False</property>
                                <property name="use_underline">True</property>
                                <property name="active">True</property>
                                <property name="draw_indicator">True</property>
                                <signal name="toggled" handler="preferencesChangedSignalHandler"/>
                              </widget>
                              <packing>
                                <property name="expand">False</property>
                                <property name="fill">False</property>
                                <property name="position">2</property>
                              </packing>
                            </child>
                          </widget>
                        </child>
                      </widget>
                    </child>
                    <child>
                      <widget class="GtkLabel" id="label7">
                        <property name="visible">True</property>
                        <property name="label" translatable="yes">&lt;b&gt;Features to Display&lt;/b&gt;</property>
                        <property name="use_markup">True</property>
                      </widget>
                      <packing>
                        <property name="type">label_item</property>
                      </packing>
                    </child>
                  </widget>
                  <packing>
                    <property name="expand">False</property>
                    <property name="position">0</property>
                  </packing>
                </child>
                <child>
                  <widget class="GtkFrame" id="frame8">
                    <property name="visible">True</property>
                    <property name="label_xalign">0</property>
                    <property name="shadow_type">none</property>
                    <child>
                      <widget class="GtkAlignment" id="alignment15">
                        <property name="visible">True</property>
                        <property name="left_padding">12</property>
                        <child>
                          <widget class="GtkVBox" id="vbox30">
                            <property name="visible">True</property>
                            <child>
                              <widget class="GtkCheckButton" id="blastAlignmentCheckBox">
                                <property name="label" translatable="yes">show conservation</property>
                                <property name="visible">True</property>
                                <property name="can_focus">True</property>
                                <property name="receives_default">False</property>
                                <property name="use_underline">True</property>
                                <property name="draw_indicator">True</property>
                                <signal name="toggled" handler="on_blastAlignmentCheckBox_toggled"/>
                              </widget>
                              <packing>
                                <property name="expand">False</property>
                                <property name="fill">False</property>
                                <property name="position">0</property>
                              </packing>
                            </child>
                            <child>
                              <widget class="GtkCheckButton" id="eValuesCheckBox">
                                <property name="label" translatable="yes">show E values</property>
                                <property name="visible">True</property>
                                <property name="can_focus">True</property>
                                <property name="receives_default">False</property>
                                <property name="use_underline">True</property>
                                <property name="draw_indicator">True</property>
                                <signal name="toggled" handler="on_eValuesCheckBox_toggled"/>
                              </widget>
                              <packing>
                                <property name="expand">False</property>
                                <property name="fill">False</property>
                                <property name="position">1</property>
                              </packing>
                            </child>
                          </widget>
                        </child>
                      </widget>
                    </child>
                    <child>
                      <widget class="GtkLabel" id="label52">
                        <property name="visible">True</property>
                        <property name="label" translatable="yes">&lt;b&gt;Nucleotide conservation&lt;/b&gt;</property>
                        <property name="use_markup">True</property>
                      </widget>
                      <packing>
                        <property name="type">label_item</property>
                      </packing>
                    </child>
                  </widget>
                  <packing>
                    <property name="expand">False</property>
                    <property name="position">1</property>
                  </packing>
                </child>
              </widget>
              <packing>
                <property name="position">1</property>
                <property name="tab_expand">True</property>
              </packing>
            </child>
            <child>
              <widget class="GtkLabel" id="label48">
                <property name="visible">True</property>
                <property name="label" translatable="yes">Genome Maps</property>
              </widget>
              <packing>
                <property name="position">1</property>
                <property name="tab_fill">False</property>
                <property name="type">tab</property>
              </packing>
            </child>
            <child>
              <widget class="GtkVBox" id="vbox25">
                <property name="visible">True</property>
                <child>
                  <widget class="GtkVBox" id="vbox26">
                    <property name="visible">True</property>
                    <child>
                      <widget class="GtkFrame" id="frame6">
                        <property name="visible">True</property>
                        <property name="label_xalign">0</property>
                        <property name="shadow_type">none</property>
                        <child>
                          <widget class="GtkAlignment" id="alignment13">
                            <property name="visible">True</property>
                            <property name="left_padding">12</property>
                            <child>
                              <widget class="GtkVBox" id="vbox28">
                                <property name="visible">True</property>
                                <child>
                                  <widget class="GtkRadioButton" id="phamColorRadioButton">
                                    <property name="label" translatable="yes">pham color</property>
                                    <property name="visible">True</property>
                                    <property name="can_focus">True</property>
                                    <property name="receives_default">False</property>
                                    <property name="tooltip" translatable="yes">color the phamily circle arcs according to the color used on the linear genome maps</property>
                                    <property name="use_underline">True</property>
                                    <property name="draw_indicator">True</property>
                                    <signal name="toggled" handler="radioChangedSignalHandler"/>
                                  </widget>
                                  <packing>
                                    <property name="expand">False</property>
                                    <property name="fill">False</property>
                                    <property name="position">0</property>
                                  </packing>
                                </child>
                                <child>
                                  <widget class="GtkRadioButton" id="alignmentTypeRadioButton">
                                    <property name="label" translatable="yes">alignment type (BLAST, ClustalW)</property>
                                    <property name="visible">True</property>
                                    <property name="can_focus">True</property>
                                    <property name="receives_default">False</property>
                                    <property name="tooltip" translatable="yes">color phamily circle arcs according to alignment type (BLAST is red, ClustalW is blue)</property>
                                    <property name="use_underline">True</property>
                                    <property name="draw_indicator">True</property>
                                    <property name="group">phamColorRadioButton</property>
                                    <signal name="toggled" handler="radioChangedSignalHandler"/>
                                  </widget>
                                  <packing>
                                    <property name="expand">False</property>
                                    <property name="fill">False</property>
                                    <property name="position">1</property>
                                  </packing>
                                </child>
                              </widget>
                            </child>
                          </widget>
                        </child>
                        <child>
                          <widget class="GtkLabel" id="label50">
                            <property name="visible">True</property>
                            <property name="label" translatable="yes">&lt;b&gt;Color Scheme&lt;/b&gt;</property>
                            <property name="use_markup">True</property>
                          </widget>
                          <packing>
                            <property name="type">label_item</property>
                          </packing>
                        </child>
                      </widget>
                      <packing>
                        <property name="position">0</property>
                      </packing>
                    </child>
                  </widget>
                  <packing>
                    <property name="expand">False</property>
                    <property name="fill">False</property>
                    <property name="position">0</property>
                  </packing>
                </child>
                <child>
                  <widget class="GtkVBox" id="vbox27">
                    <property name="visible">True</property>
                    <child>
                      <widget class="GtkFrame" id="frame7">
                        <property name="visible">True</property>
                        <property name="label_xalign">0</property>
                        <property name="shadow_type">none</property>
                        <child>
                          <widget class="GtkAlignment" id="alignment14">
                            <property name="visible">True</property>
                            <property name="left_padding">12</property>
                            <child>
                              <widget class="GtkHScale" id="transparency_slider">
                                <property name="visible">True</property>
                                <property name="can_focus">True</property>
                                <property name="update_policy">discontinuous</property>
                                <property name="adjustment">0 0 100 0 0 0</property>
                                <property name="draw_value">False</property>
                                <signal name="value_changed" handler="preferencesChangedSignalHandler"/>
                              </widget>
                            </child>
                          </widget>
                        </child>
                        <child>
                          <widget class="GtkLabel" id="label51">
                            <property name="visible">True</property>
                            <property name="label" translatable="yes">&lt;b&gt;Transparency&lt;/b&gt;</property>
                            <property name="use_markup">True</property>
                          </widget>
                          <packing>
                            <property name="type">label_item</property>
                          </packing>
                        </child>
                      </widget>
                      <packing>
                        <property name="position">0</property>
                      </packing>
                    </child>
                  </widget>
                  <packing>
                    <property name="expand">False</property>
                    <property name="position">1</property>
                  </packing>
                </child>
              </widget>
              <packing>
                <property name="position">2</property>
                <property name="tab_expand">True</property>
              </packing>
            </child>
            <child>
              <widget class="GtkLabel" id="label49">
                <property name="visible">True</property>
                <property name="label" translatable="yes">Phamily Circles</property>
              </widget>
              <packing>
                <property name="position">2</property>
                <property name="tab_fill">False</property>
                <property name="type">tab</property>
              </packing>
            </child>
          </widget>
          <packing>
            <property name="position">2</property>
          </packing>
        </child>
        <child internal-child="action_area">
          <widget class="GtkHButtonBox" id="dialog-action_area6">
            <property name="visible">True</property>
            <property name="layout_style">end</property>
            <child>
              <widget class="GtkButton" id="closePreferencesButton">
                <property name="label">gtk-close</property>
                <property name="response_id">-7</property>
                <property name="visible">True</property>
                <property name="can_focus">True</property>
                <property name="can_default">True</property>
                <property name="receives_default">False</property>
                <property name="use_stock">True</property>
                <signal name="activate" handler="gtk_widget_hide"/>
              </widget>
              <packing>
                <property name="expand">False</property>
                <property name="fill">False</property>
                <property name="position">0</property>
              </packing>
            </child>
          </widget>
          <packing>
            <property name="expand">False</property>
            <property name="pack_type">end</property>
            <property name="position">0</property>
          </packing>
        </child>
      </widget>
    </child>
  </widget>
  <widget class="GtkDialog" id="loginDialog">
    <property name="visible">True</property>
    <property name="title" translatable="yes">Phamerator Login</property>
    <property name="resizable">False</property>
    <property name="window_position">center-always</property>
    <property name="type_hint">dialog</property>
    <child internal-child="vbox">
      <widget class="GtkVBox" id="dialog-vbox7">
        <property name="visible">True</property>
        <child>
          <widget class="GtkTable" id="table3">
            <property name="visible">True</property>
            <property name="n_rows">4</property>
            <property name="n_columns">3</property>
            <property name="column_spacing">5</property>
            <property name="row_spacing">5</property>
            <child>
              <widget class="GtkLabel" id="label11">
                <property name="visible">True</property>
                <property name="xalign">0</property>
                <property name="label" translatable="yes">Username:</property>
              </widget>
              <packing>
                <property name="x_options">GTK_FILL</property>
                <property name="y_options"></property>
              </packing>
            </child>
            <child>
              <widget class="GtkLabel" id="label12">
                <property name="visible">True</property>
                <property name="xalign">0</property>
                <property name="label" translatable="yes">Password:</property>
              </widget>
              <packing>
                <property name="top_attach">1</property>
                <property name="bottom_attach">2</property>
                <property name="x_options">GTK_FILL</property>
                <property name="y_options"></property>
              </packing>
            </child>
            <child>
              <widget class="GtkEntry" id="usernameEntry">
                <property name="visible">True</property>
                <property name="can_focus">True</property>
                <property name="invisible_char">●</property>
                <property name="activates_default">True</property>
              </widget>
              <packing>
                <property name="left_attach">1</property>
                <property name="right_attach">2</property>
                <property name="y_options">GTK_EXPAND</property>
              </packing>
            </child>
            <child>
              <widget class="GtkEntry" id="passwordEntry">
                <property name="visible">True</property>
                <property name="can_focus">True</property>
                <property name="visibility">False</property>
                <property name="invisible_char">●</property>
                <property name="activates_default">True</property>
              </widget>
              <packing>
                <property name="left_attach">1</property>
                <property name="right_attach">2</property>
                <property name="top_attach">1</property>
                <property name="bottom_attach">2</property>
                <property name="y_options">GTK_EXPAND</property>
              </packing>
            </child>
            <child>
              <widget class="GtkLabel" id="label14">
                <property name="visible">True</property>
                <property name="xalign">0</property>
                <property name="label" translatable="yes">Server:</property>
              </widget>
              <packing>
                <property name="top_attach">2</property>
                <property name="bottom_attach">3</property>
                <property name="x_options">GTK_FILL</property>
                <property name="y_options"></property>
              </packing>
            </child>
            <child>
              <widget class="GtkComboBoxEntry" id="loginServerAddressComboEntry">
                <property name="visible">True</property>
                <property name="items" translatable="yes">localhost
phamerator.csm.jmu.edu
djs-bio.bio.pitt.edu</property>
              </widget>
              <packing>
                <property name="left_attach">1</property>
                <property name="right_attach">2</property>
                <property name="top_attach">2</property>
                <property name="bottom_attach">3</property>
                <property name="x_options">GTK_FILL</property>
                <property name="y_options">GTK_FILL</property>
              </packing>
            </child>
            <child>
              <widget class="GtkImage" id="image8">
                <property name="visible">True</property>
                <property name="icon_name">stock_person</property>
              </widget>
              <packing>
                <property name="left_attach">2</property>
                <property name="right_attach">3</property>
                <property name="y_options">GTK_FILL</property>
              </packing>
            </child>
            <child>
              <widget class="GtkImage" id="image9">
                <property name="visible">True</property>
                <property name="stock">gtk-dialog-authentication</property>
              </widget>
              <packing>
                <property name="left_attach">2</property>
                <property name="right_attach">3</property>
                <property name="top_attach">1</property>
                <property name="bottom_attach">2</property>
                <property name="x_options">GTK_FILL</property>
                <property name="y_options">GTK_FILL</property>
              </packing>
            </child>
            <child>
              <widget class="GtkImage" id="image10">
                <property name="visible">True</property>
                <property name="stock">gtk-network</property>
              </widget>
              <packing>
                <property name="left_attach">2</property>
                <property name="right_attach">3</property>
                <property name="top_attach">2</property>
                <property name="bottom_attach">3</property>
                <property name="x_options">GTK_FILL</property>
                <property name="y_options">GTK_FILL</property>
              </packing>
            </child>
            <child>
              <widget class="GtkLabel" id="label26">
                <property name="visible">True</property>
                <property name="xalign">0</property>
                <property name="label" translatable="yes">Database:</property>
              </widget>
              <packing>
                <property name="top_attach">3</property>
                <property name="bottom_attach">4</property>
                <property name="x_options">GTK_FILL</property>
                <property name="y_options"></property>
              </packing>
            </child>
            <child>
              <widget class="GtkComboBoxEntry" id="loginDatabaseComboEntry">
                <property name="visible">True</property>
                <property name="items" translatable="yes">Hatfull_fresh
Hatfull
Hendrix_spo1_v2
Hatfull_direct_submission
7_Wonders
Hendrix_streptomyces
Hendrix_spo1
Hendrix
Wai_Mun</property>
              </widget>
              <packing>
                <property name="left_attach">1</property>
                <property name="right_attach">2</property>
                <property name="top_attach">3</property>
                <property name="bottom_attach">4</property>
                <property name="x_options">GTK_FILL</property>
                <property name="y_options">GTK_FILL</property>
              </packing>
            </child>
            <child>
              <widget class="GtkImage" id="image30">
                <property name="visible">True</property>
                <property name="icon_name">stock_data-linked-table</property>
              </widget>
              <packing>
                <property name="left_attach">2</property>
                <property name="right_attach">3</property>
                <property name="top_attach">3</property>
                <property name="bottom_attach">4</property>
                <property name="x_options">GTK_FILL</property>
                <property name="y_options">GTK_FILL</property>
              </packing>
            </child>
          </widget>
          <packing>
            <property name="fill">False</property>
            <property name="position">2</property>
          </packing>
        </child>
        <child>
          <widget class="GtkLabel" id="loginLabel">
            <property name="visible">True</property>
            <property name="xpad">5</property>
            <property name="ypad">5</property>
            <property name="single_line_mode">True</property>
          </widget>
          <packing>
            <property name="expand">False</property>
            <property name="fill">False</property>
            <property name="position">3</property>
          </packing>
        </child>
        <child internal-child="action_area">
          <widget class="GtkHButtonBox" id="dialog-action_area7">
            <property name="visible">True</property>
            <property name="layout_style">end</property>
            <child>
              <widget class="GtkButton" id="signInButton">
                <property name="visible">True</property>
                <property name="can_focus">True</property>
                <property name="can_default">True</property>
                <property name="has_default">True</property>
                <property name="receives_default">False</property>
                <signal name="clicked" handler="on_signInButton_clicked"/>
                <child>
                  <widget class="GtkAlignment" id="alignment5">
                    <property name="visible">True</property>
                    <property name="xscale">0</property>
                    <property name="yscale">0</property>
                    <child>
                      <widget class="GtkHBox" id="hbox8">
                        <property name="visible">True</property>
                        <property name="spacing">2</property>
                        <child>
                          <widget class="GtkImage" id="image5">
                            <property name="visible">True</property>
                            <property name="stock">gtk-apply</property>
                          </widget>
                          <packing>
                            <property name="expand">False</property>
                            <property name="fill">False</property>
                            <property name="position">0</property>
                          </packing>
                        </child>
                        <child>
                          <widget class="GtkLabel" id="label10">
                            <property name="visible">True</property>
                            <property name="label" translatable="yes">Sign In</property>
                            <property name="use_underline">True</property>
                          </widget>
                          <packing>
                            <property name="expand">False</property>
                            <property name="fill">False</property>
                            <property name="position">1</property>
                          </packing>
                        </child>
                      </widget>
                    </child>
                  </widget>
                </child>
              </widget>
              <packing>
                <property name="expand">False</property>
                <property name="fill">False</property>
                <property name="position">0</property>
              </packing>
            </child>
          </widget>
          <packing>
            <property name="expand">False</property>
            <property name="pack_type">end</property>
            <property name="position">0</property>
          </packing>
        </child>
      </widget>
    </child>
  </widget>
  <widget class="GtkDialog" id="accountCreationErrorDialog">
    <property name="title" translatable="yes">Account Creation Error</property>
    <property name="type_hint">dialog</property>
    <child internal-child="vbox">
      <widget class="GtkVBox" id="dialog-vbox8">
        <property name="visible">True</property>
        <child>
          <widget class="GtkHBox" id="hbox9">
            <property name="visible">True</property>
            <child>
              <widget class="GtkLabel" id="accountCreationErrorLabel">
                <property name="visible">True</property>
                <property name="label" translatable="yes">Account cannot be created 
because it already exists.</property>
              </widget>
              <packing>
                <property name="expand">False</property>
                <property name="fill">False</property>
                <property name="position">0</property>
              </packing>
            </child>
            <child>
              <widget class="GtkImage" id="image6">
                <property name="visible">True</property>
                <property name="icon_name">gtk-dialog-error</property>
                <property name="icon-size">6</property>
              </widget>
              <packing>
                <property name="position">1</property>
              </packing>
            </child>
          </widget>
          <packing>
            <property name="position">2</property>
          </packing>
        </child>
        <child internal-child="action_area">
          <widget class="GtkHButtonBox" id="dialog-action_area8">
            <property name="visible">True</property>
            <property name="layout_style">end</property>
            <child>
              <widget class="GtkButton" id="okbutton3">
                <property name="label">gtk-ok</property>
                <property name="response_id">-5</property>
                <property name="visible">True</property>
                <property name="can_focus">True</property>
                <property name="can_default">True</property>
                <property name="receives_default">False</property>
                <property name="use_stock">True</property>
              </widget>
              <packing>
                <property name="expand">False</property>
                <property name="fill">False</property>
                <property name="position">0</property>
              </packing>
            </child>
          </widget>
          <packing>
            <property name="expand">False</property>
            <property name="pack_type">end</property>
            <property name="position">0</property>
          </packing>
        </child>
      </widget>
    </child>
  </widget>
  <widget class="GtkDialog" id="accountCreationSuccessDialog">
    <property name="title" translatable="yes">Account Created</property>
    <property name="resizable">False</property>
    <property name="default_width">300</property>
    <property name="default_height">200</property>
    <property name="type_hint">dialog</property>
    <child internal-child="vbox">
      <widget class="GtkVBox" id="dialog-vbox9">
        <property name="visible">True</property>
        <child>
          <widget class="GtkHBox" id="hbox10">
            <property name="visible">True</property>
            <child>
              <widget class="GtkLabel" id="label16">
                <property name="visible">True</property>
                <property name="label" translatable="yes">Account was created successfully.</property>
              </widget>
              <packing>
                <property name="expand">False</property>
                <property name="fill">False</property>
                <property name="position">0</property>
              </packing>
            </child>
            <child>
              <widget class="GtkImage" id="image7">
                <property name="visible">True</property>
                <property name="icon_name">gtk-dialog-info</property>
                <property name="icon-size">6</property>
              </widget>
              <packing>
                <property name="position">1</property>
              </packing>
            </child>
          </widget>
          <packing>
            <property name="position">2</property>
          </packing>
        </child>
        <child internal-child="action_area">
          <widget class="GtkHButtonBox" id="dialog-action_area9">
            <property name="visible">True</property>
            <property name="layout_style">end</property>
            <child>
              <widget class="GtkButton" id="okbutton4">
                <property name="label">gtk-ok</property>
                <property name="response_id">-5</property>
                <property name="visible">True</property>
                <property name="can_focus">True</property>
                <property name="can_default">True</property>
                <property name="receives_default">False</property>
                <property name="use_stock">True</property>
              </widget>
              <packing>
                <property name="expand">False</property>
                <property name="fill">False</property>
                <property name="position">0</property>
              </packing>
            </child>
          </widget>
          <packing>
            <property name="expand">False</property>
            <property name="pack_type">end</property>
            <property name="position">0</property>
          </packing>
        </child>
      </widget>
    </child>
  </widget>
  <widget class="GtkDialog" id="createUserDialog">
    <property name="title" translatable="yes">Create a New User</property>
    <property name="resizable">False</property>
    <property name="window_position">center-on-parent</property>
    <property name="type_hint">dialog</property>
    <signal name="delete_event" handler="on_createUserDialog_close"/>
    <child internal-child="vbox">
      <widget class="GtkVBox" id="vbox13">
        <property name="visible">True</property>
        <child>
          <widget class="GtkTable" id="table4">
            <property name="visible">True</property>
            <property name="n_rows">4</property>
            <property name="n_columns">3</property>
            <property name="column_spacing">5</property>
            <property name="row_spacing">5</property>
            <child>
              <widget class="GtkLabel" id="label20">
                <property name="visible">True</property>
                <property name="xalign">0</property>
                <property name="label" translatable="yes">Username:</property>
              </widget>
              <packing>
                <property name="x_options">GTK_FILL</property>
                <property name="y_options"></property>
              </packing>
            </child>
            <child>
              <widget class="GtkLabel" id="label21">
                <property name="visible">True</property>
                <property name="xalign">0</property>
                <property name="label" translatable="yes">Password:</property>
              </widget>
              <packing>
                <property name="top_attach">1</property>
                <property name="bottom_attach">2</property>
                <property name="x_options">GTK_FILL</property>
                <property name="y_options"></property>
              </packing>
            </child>
            <child>
              <widget class="GtkEntry" id="createUserUsernameEntry">
                <property name="visible">True</property>
                <property name="can_focus">True</property>
                <property name="invisible_char">●</property>
                <property name="activates_default">True</property>
              </widget>
              <packing>
                <property name="left_attach">1</property>
                <property name="right_attach">2</property>
                <property name="y_options">GTK_EXPAND</property>
              </packing>
            </child>
            <child>
              <widget class="GtkEntry" id="createUserPasswordEntry">
                <property name="visible">True</property>
                <property name="can_focus">True</property>
                <property name="visibility">False</property>
                <property name="invisible_char">●</property>
                <property name="activates_default">True</property>
              </widget>
              <packing>
                <property name="left_attach">1</property>
                <property name="right_attach">2</property>
                <property name="top_attach">1</property>
                <property name="bottom_attach">2</property>
                <property name="y_options">GTK_EXPAND</property>
              </packing>
            </child>
            <child>
              <widget class="GtkImage" id="image17">
                <property name="visible">True</property>
                <property name="icon_name">stock_person</property>
              </widget>
              <packing>
                <property name="left_attach">2</property>
                <property name="right_attach">3</property>
                <property name="y_options">GTK_FILL</property>
              </packing>
            </child>
            <child>
              <widget class="GtkImage" id="image18">
                <property name="visible">True</property>
                <property name="stock">gtk-dialog-authentication</property>
              </widget>
              <packing>
                <property name="left_attach">2</property>
                <property name="right_attach">3</property>
                <property name="top_attach">1</property>
                <property name="bottom_attach">2</property>
                <property name="x_options">GTK_FILL</property>
                <property name="y_options">GTK_FILL</property>
              </packing>
            </child>
            <child>
              <widget class="GtkImage" id="image33">
                <property name="visible">True</property>
                <property name="stock">gtk-network</property>
              </widget>
              <packing>
                <property name="left_attach">2</property>
                <property name="right_attach">3</property>
                <property name="top_attach">2</property>
                <property name="bottom_attach">3</property>
                <property name="x_options">GTK_FILL</property>
                <property name="y_options">GTK_FILL</property>
              </packing>
            </child>
            <child>
              <widget class="GtkImage" id="image34">
                <property name="visible">True</property>
                <property name="icon_name">stock_data-linked-table</property>
              </widget>
              <packing>
                <property name="left_attach">2</property>
                <property name="right_attach">3</property>
                <property name="top_attach">3</property>
                <property name="bottom_attach">4</property>
                <property name="x_options">GTK_FILL</property>
                <property name="y_options">GTK_FILL</property>
              </packing>
            </child>
            <child>
              <widget class="GtkLabel" id="label31">
                <property name="visible">True</property>
                <property name="xalign">0</property>
                <property name="label" translatable="yes">Server:</property>
              </widget>
              <packing>
                <property name="top_attach">2</property>
                <property name="bottom_attach">3</property>
                <property name="x_options">GTK_FILL</property>
                <property name="y_options"></property>
              </packing>
            </child>
            <child>
              <widget class="GtkLabel" id="label32">
                <property name="visible">True</property>
                <property name="xalign">0</property>
                <property name="label" translatable="yes">Database:</property>
              </widget>
              <packing>
                <property name="top_attach">3</property>
                <property name="bottom_attach">4</property>
                <property name="x_options">GTK_FILL</property>
                <property name="y_options"></property>
              </packing>
            </child>
            <child>
              <widget class="GtkEntry" id="createUserServerEntry">
                <property name="visible">True</property>
                <property name="sensitive">False</property>
                <property name="can_focus">True</property>
                <property name="editable">False</property>
                <property name="invisible_char">●</property>
              </widget>
              <packing>
                <property name="left_attach">1</property>
                <property name="right_attach">2</property>
                <property name="top_attach">2</property>
                <property name="bottom_attach">3</property>
                <property name="y_options"></property>
              </packing>
            </child>
            <child>
              <widget class="GtkEntry" id="createUserDatabaseEntry">
                <property name="visible">True</property>
                <property name="sensitive">False</property>
                <property name="can_focus">True</property>
                <property name="editable">False</property>
                <property name="invisible_char">●</property>
              </widget>
              <packing>
                <property name="left_attach">1</property>
                <property name="right_attach">2</property>
                <property name="top_attach">3</property>
                <property name="bottom_attach">4</property>
                <property name="y_options"></property>
              </packing>
            </child>
          </widget>
          <packing>
            <property name="fill">False</property>
            <property name="position">2</property>
          </packing>
        </child>
        <child>
          <widget class="GtkLabel" id="label23">
            <property name="visible">True</property>
            <property name="xpad">5</property>
            <property name="ypad">5</property>
            <property name="single_line_mode">True</property>
          </widget>
          <packing>
            <property name="expand">False</property>
            <property name="fill">False</property>
            <property name="position">3</property>
          </packing>
        </child>
        <child internal-child="action_area">
          <widget class="GtkHButtonBox" id="hbuttonbox2">
            <property name="visible">True</property>
            <property name="layout_style">end</property>
            <child>
              <widget class="GtkButton" id="createUserButton">
                <property name="visible">True</property>
                <property name="can_focus">True</property>
                <property name="can_default">True</property>
                <property name="has_default">True</property>
                <property name="receives_default">False</property>
                <signal name="clicked" handler="on_createUserButton_clicked"/>
                <child>
                  <widget class="GtkAlignment" id="alignment7">
                    <property name="visible">True</property>
                    <property name="xscale">0</property>
                    <property name="yscale">0</property>
                    <child>
                      <widget class="GtkHBox" id="hbox11">
                        <property name="visible">True</property>
                        <property name="spacing">2</property>
                        <child>
                          <widget class="GtkImage" id="image19">
                            <property name="visible">True</property>
                            <property name="pixbuf">stock_person.svg</property>
                          </widget>
                          <packing>
                            <property name="expand">False</property>
                            <property name="fill">False</property>
                            <property name="position">0</property>
                          </packing>
                        </child>
                        <child>
                          <widget class="GtkLabel" id="label24">
                            <property name="visible">True</property>
                            <property name="label" translatable="yes">Create User</property>
                            <property name="use_underline">True</property>
                          </widget>
                          <packing>
                            <property name="expand">False</property>
                            <property name="fill">False</property>
                            <property name="position">1</property>
                          </packing>
                        </child>
                      </widget>
                    </child>
                  </widget>
                </child>
              </widget>
              <packing>
                <property name="expand">False</property>
                <property name="fill">False</property>
                <property name="position">0</property>
              </packing>
            </child>
          </widget>
          <packing>
            <property name="expand">False</property>
            <property name="pack_type">end</property>
            <property name="position">0</property>
          </packing>
        </child>
      </widget>
    </child>
  </widget>
  <widget class="GtkFileChooserDialog" id="exportFastaDialog">
    <property name="visible">True</property>
    <property name="border_width">5</property>
    <property name="title" translatable="yes">Export Fasta File</property>
    <property name="type_hint">dialog</property>
    <property name="action">save</property>
    <property name="do_overwrite_confirmation">True</property>
    <child internal-child="vbox">
      <widget class="GtkVBox" id="dialog-vbox10">
        <property name="visible">True</property>
        <property name="spacing">24</property>
        <child internal-child="action_area">
          <widget class="GtkHButtonBox" id="dialog-action_area10">
            <property name="visible">True</property>
            <property name="layout_style">end</property>
            <child>
              <widget class="GtkButton" id="exportCancelButton">
                <property name="label">gtk-cancel</property>
                <property name="response_id">-6</property>
                <property name="visible">True</property>
                <property name="can_focus">True</property>
                <property name="can_default">True</property>
                <property name="receives_default">False</property>
                <property name="use_stock">True</property>
              </widget>
              <packing>
                <property name="expand">False</property>
                <property name="fill">False</property>
                <property name="position">0</property>
              </packing>
            </child>
            <child>
              <widget class="GtkButton" id="exportSaveButton">
                <property name="label">gtk-save</property>
                <property name="response_id">-5</property>
                <property name="visible">True</property>
                <property name="can_focus">True</property>
                <property name="can_default">True</property>
                <property name="has_default">True</property>
                <property name="receives_default">False</property>
                <property name="use_stock">True</property>
              </widget>
              <packing>
                <property name="expand">False</property>
                <property name="fill">False</property>
                <property name="position">1</property>
              </packing>
            </child>
          </widget>
          <packing>
            <property name="expand">False</property>
            <property name="pack_type">end</property>
            <property name="position">0</property>
          </packing>
        </child>
      </widget>
    </child>
  </widget>
  <widget class="GtkFileChooserDialog" id="batchFileSaveAsDialog">
    <property name="visible">True</property>
    <property name="border_width">5</property>
    <property name="title" translatable="yes">Batch Save</property>
    <property name="modal">True</property>
    <property name="type_hint">dialog</property>
    <property name="action">select-folder</property>
    <child internal-child="vbox">
      <widget class="GtkVBox" id="vbox14">
        <property name="spacing">24</property>
        <child>
          <widget class="GtkCheckButton" id="appendDateCheckButton">
            <property name="label" translatable="yes">Append date to file names</property>
            <property name="can_focus">True</property>
            <property name="receives_default">False</property>
            <property name="use_underline">True</property>
            <property name="draw_indicator">True</property>
            <signal name="toggled" handler="on_appendDateCheckButton_toggled"/>
          </widget>
          <packing>
            <property name="expand">False</property>
            <property name="fill">False</property>
            <property name="position">2</property>
          </packing>
        </child>
        <child>
          <widget class="GtkHBox" id="hbox15">
            <property name="visible">True</property>
            <child>
              <widget class="GtkLabel" id="label33">
                <property name="visible">True</property>
                <property name="label" translatable="yes">File type:           </property>
              </widget>
              <packing>
                <property name="expand">False</property>
                <property name="fill">False</property>
                <property name="position">0</property>
              </packing>
            </child>
            <child>
              <widget class="GtkComboBox" id="saveAsComboBox">
                <property name="visible">True</property>
                <property name="items" translatable="yes">Automatic (by extension)
Scalable Vector Graphics (.svg)
Portable Document Format (.pdf)
Postscript (.ps)
Portable Network Graphics (.png)</property>
              </widget>
              <packing>
                <property name="position">1</property>
              </packing>
            </child>
          </widget>
          <packing>
            <property name="expand">False</property>
            <property name="position">3</property>
          </packing>
        </child>
        <child internal-child="action_area">
          <widget class="GtkHButtonBox" id="hbuttonbox3">
            <property name="visible">True</property>
            <property name="layout_style">end</property>
            <child>
              <widget class="GtkButton" id="button5">
                <property name="label">gtk-cancel</property>
                <property name="response_id">-6</property>
                <property name="visible">True</property>
                <property name="can_focus">True</property>
                <property name="can_default">True</property>
                <property name="receives_default">False</property>
                <property name="use_stock">True</property>
              </widget>
              <packing>
                <property name="expand">False</property>
                <property name="fill">False</property>
                <property name="position">0</property>
              </packing>
            </child>
            <child>
              <widget class="GtkButton" id="batchSaveSaveButton">
                <property name="label">gtk-save</property>
                <property name="response_id">-5</property>
                <property name="visible">True</property>
                <property name="can_focus">True</property>
                <property name="can_default">True</property>
                <property name="has_default">True</property>
                <property name="receives_default">False</property>
                <property name="use_stock">True</property>
              </widget>
              <packing>
                <property name="expand">False</property>
                <property name="fill">False</property>
                <property name="position">1</property>
              </packing>
            </child>
          </widget>
          <packing>
            <property name="expand">False</property>
            <property name="pack_type">end</property>
            <property name="position">0</property>
          </packing>
        </child>
      </widget>
    </child>
  </widget>
  <widget class="GtkDialog" id="AddPhageParserDialog">
    <property name="visible">True</property>
    <property name="title" translatable="yes">Information Needed</property>
    <property name="type_hint">dialog</property>
    <child internal-child="vbox">
      <widget class="GtkVBox" id="dialog-vbox12">
        <property name="visible">True</property>
        <child>
          <widget class="GtkVBox" id="vbox15">
            <property name="visible">True</property>
            <child>
              <widget class="GtkHBox" id="hbox16">
                <property name="visible">True</property>
                <child>
                  <widget class="GtkImage" id="image42">
                    <property name="visible">True</property>
                    <property name="icon_name">gtk-dialog-question</property>
                    <property name="icon-size">6</property>
                  </widget>
                  <packing>
                    <property name="position">0</property>
                  </packing>
                </child>
                <child>
                  <widget class="GtkLabel" id="label34">
                    <property name="visible">True</property>
                    <property name="label" translatable="yes">&lt;b&gt;Multiple tags are present.&lt;/b&gt;
Select which to use for gene names on gene maps and phamily circles.</property>
                    <property name="use_markup">True</property>
                  </widget>
                  <packing>
                    <property name="expand">False</property>
                    <property name="fill">False</property>
                    <property name="position">1</property>
                  </packing>
                </child>
              </widget>
              <packing>
                <property name="expand">False</property>
                <property name="fill">False</property>
                <property name="padding">5</property>
                <property name="position">0</property>
              </packing>
            </child>
            <child>
              <widget class="GtkScrolledWindow" id="scrolledwindow11">
                <property name="visible">True</property>
                <property name="can_focus">True</property>
                <property name="hscrollbar_policy">automatic</property>
                <property name="vscrollbar_policy">automatic</property>
                <property name="shadow_type">in</property>
                <child>
                  <widget class="GtkTreeView" id="GeneIdentifierTreeView">
                    <property name="visible">True</property>
                    <property name="can_focus">True</property>
                  </widget>
                </child>
              </widget>
              <packing>
                <property name="position">1</property>
              </packing>
            </child>
          </widget>
          <packing>
            <property name="position">2</property>
          </packing>
        </child>
        <child internal-child="action_area">
          <widget class="GtkHButtonBox" id="dialog-action_area12">
            <property name="visible">True</property>
            <property name="layout_style">end</property>
            <child>
              <widget class="GtkButton" id="cancelbutton2">
                <property name="label">gtk-cancel</property>
                <property name="response_id">-6</property>
                <property name="visible">True</property>
                <property name="can_focus">True</property>
                <property name="can_default">True</property>
                <property name="receives_default">False</property>
                <property name="use_stock">True</property>
              </widget>
              <packing>
                <property name="expand">False</property>
                <property name="fill">False</property>
                <property name="position">0</property>
              </packing>
            </child>
            <child>
              <widget class="GtkButton" id="okbutton5">
                <property name="label">gtk-ok</property>
                <property name="response_id">-5</property>
                <property name="visible">True</property>
                <property name="can_focus">True</property>
                <property name="can_default">True</property>
                <property name="receives_default">False</property>
                <property name="use_stock">True</property>
              </widget>
              <packing>
                <property name="expand">False</property>
                <property name="fill">False</property>
                <property name="position">1</property>
              </packing>
            </child>
          </widget>
          <packing>
            <property name="expand">False</property>
            <property name="pack_type">end</property>
            <property name="position">0</property>
          </packing>
        </child>
      </widget>
    </child>
  </widget>
  <widget class="GtkMenu" id="phageMenu">
    <child>
      <widget class="GtkCheckMenuItem" id="flipMeCheckButton">
        <property name="visible">True</property>
        <property name="tooltip" translatable="yes">select this box to show the reverse complement of a genome instead of the normal view on maps</property>
        <property name="label" translatable="yes">display reverse complement</property>
        <property name="use_underline">True</property>
        <signal name="activate" handler="on_flipMeCheckButton_activate"/>
      </widget>
    </child>
  </widget>
  <widget class="GtkFileChooserDialog" id="exportFastaNucleotideDialog">
    <property name="visible">True</property>
    <property name="border_width">5</property>
    <property name="title" translatable="yes">Export Fasta File</property>
    <property name="type_hint">dialog</property>
    <property name="action">save</property>
    <property name="do_overwrite_confirmation">True</property>
    <child internal-child="vbox">
      <widget class="GtkVBox" id="vbox16">
        <property name="visible">True</property>
        <property name="spacing">24</property>
        <child>
          <widget class="GtkHBox" id="hbox17">
            <property name="visible">True</property>
            <child>
              <widget class="GtkLabel" id="label35">
                <property name="visible">True</property>
                <property name="label" translatable="yes">Include</property>
              </widget>
              <packing>
                <property name="expand">False</property>
                <property name="fill">False</property>
                <property name="position">0</property>
              </packing>
            </child>
            <child>
              <widget class="GtkSpinButton" id="extraNucleotidesSpinButton">
                <property name="visible">True</property>
                <property name="can_focus">True</property>
                <property name="adjustment">0 0 1000 1 10 10</property>
                <property name="climb_rate">1</property>
                <property name="numeric">True</property>
              </widget>
              <packing>
                <property name="expand">False</property>
                <property name="padding">3</property>
                <property name="position">1</property>
              </packing>
            </child>
            <child>
              <widget class="GtkLabel" id="label36">
                <property name="visible">True</property>
                <property name="label" translatable="yes">extra nucleotides upstream and downstream of each open reading frame</property>
              </widget>
              <packing>
                <property name="expand">False</property>
                <property name="fill">False</property>
                <property name="position">2</property>
              </packing>
            </child>
          </widget>
          <packing>
            <property name="expand">False</property>
            <property name="fill">False</property>
            <property name="position">2</property>
          </packing>
        </child>
        <child internal-child="action_area">
          <widget class="GtkHButtonBox" id="hbuttonbox4">
            <property name="visible">True</property>
            <property name="layout_style">end</property>
            <child>
              <widget class="GtkButton" id="button6">
                <property name="label">gtk-cancel</property>
                <property name="response_id">-6</property>
                <property name="visible">True</property>
                <property name="can_focus">True</property>
                <property name="can_default">True</property>
                <property name="receives_default">False</property>
                <property name="use_stock">True</property>
              </widget>
              <packing>
                <property name="expand">False</property>
                <property name="fill">False</property>
                <property name="position">0</property>
              </packing>
            </child>
            <child>
              <widget class="GtkButton" id="button7">
                <property name="label">gtk-save</property>
                <property name="response_id">-5</property>
                <property name="visible">True</property>
                <property name="can_focus">True</property>
                <property name="can_default">True</property>
                <property name="has_default">True</property>
                <property name="receives_default">False</property>
                <property name="use_stock">True</property>
              </widget>
              <packing>
                <property name="expand">False</property>
                <property name="fill">False</property>
                <property name="position">1</property>
              </packing>
            </child>
          </widget>
          <packing>
            <property name="expand">False</property>
            <property name="pack_type">end</property>
            <property name="position">0</property>
          </packing>
        </child>
      </widget>
    </child>
  </widget>
  <widget class="GtkDialog" id="phageChooserDialog">
    <property name="visible">True</property>
    <property name="title" translatable="yes">Please Choose a Phage</property>
    <property name="modal">True</property>
    <property name="type_hint">dialog</property>
    <child internal-child="vbox">
      <widget class="GtkVBox" id="dialog-vbox13">
        <property name="visible">True</property>
        <child>
          <widget class="GtkVBox" id="pickAddPhageResultBox">
            <property name="visible">True</property>
            <child>
              <placeholder/>
            </child>
          </widget>
          <packing>
            <property name="position">2</property>
          </packing>
        </child>
        <child internal-child="action_area">
          <widget class="GtkHButtonBox" id="dialog-action_area13">
            <property name="visible">True</property>
            <property name="layout_style">end</property>
            <child>
              <widget class="GtkButton" id="cancelbutton3">
                <property name="label">gtk-cancel</property>
                <property name="response_id">-6</property>
                <property name="visible">True</property>
                <property name="can_focus">True</property>
                <property name="can_default">True</property>
                <property name="receives_default">False</property>
                <property name="use_stock">True</property>
              </widget>
              <packing>
                <property name="expand">False</property>
                <property name="fill">False</property>
                <property name="position">0</property>
              </packing>
            </child>
            <child>
              <widget class="GtkButton" id="okbutton6">
                <property name="label">gtk-ok</property>
                <property name="response_id">-5</property>
                <property name="visible">True</property>
                <property name="can_focus">True</property>
                <property name="can_default">True</property>
                <property name="receives_default">False</property>
                <property name="use_stock">True</property>
              </widget>
              <packing>
                <property name="expand">False</property>
                <property name="fill">False</property>
                <property name="position">1</property>
              </packing>
            </child>
          </widget>
          <packing>
            <property name="expand">False</property>
            <property name="pack_type">end</property>
            <property name="position">0</property>
          </packing>
        </child>
      </widget>
    </child>
  </widget>
  <widget class="GtkDialog" id="BLASTWarningDialog">
    <property name="visible">True</property>
    <property name="title" translatable="yes">BLAST Warning</property>
    <property name="type_hint">dialog</property>
    <child internal-child="vbox">
      <widget class="GtkVBox" id="dialog-vbox14">
        <property name="visible">True</property>
        <child>
          <widget class="GtkHBox" id="hbox19">
            <property name="visible">True</property>
            <child>
              <widget class="GtkLabel" id="BLASTWarningDialogLabel">
                <property name="visible">True</property>
                <property name="label" translatable="yes">There is a problem running BLAST on your
computer.  You will only see BLAST E-Values
that were calculated by the Phamerator server.</property>
              </widget>
              <packing>
                <property name="expand">False</property>
                <property name="fill">False</property>
                <property name="position">0</property>
              </packing>
            </child>
            <child>
              <widget class="GtkImage" id="image95">
                <property name="visible">True</property>
                <property name="stock">gtk-dialog-warning</property>
                <property name="icon-size">6</property>
              </widget>
              <packing>
                <property name="position">1</property>
              </packing>
            </child>
          </widget>
          <packing>
            <property name="position">2</property>
          </packing>
        </child>
        <child internal-child="action_area">
          <widget class="GtkHButtonBox" id="dialog-action_area14">
            <property name="visible">True</property>
            <property name="layout_style">end</property>
            <child>
              <widget class="GtkButton" id="okbutton7">
                <property name="label">gtk-close</property>
                <property name="response_id">-7</property>
                <property name="visible">True</property>
                <property name="can_focus">True</property>
                <property name="can_default">True</property>
                <property name="receives_default">False</property>
                <property name="use_stock">True</property>
              </widget>
              <packing>
                <property name="expand">False</property>
                <property name="fill">False</property>
                <property name="position">0</property>
              </packing>
            </child>
          </widget>
          <packing>
            <property name="expand">False</property>
            <property name="pack_type">end</property>
            <property name="position">0</property>
          </packing>
        </child>
      </widget>
    </child>
  </widget>
  <widget class="GtkDialog" id="whatsNewDialog">
    <property name="visible">True</property>
    <property name="title" translatable="yes">What's New?</property>
    <property name="default_width">600</property>
    <property name="default_height">400</property>
    <property name="type_hint">dialog</property>
    <child internal-child="vbox">
      <widget class="GtkVBox" id="dialog-vbox15">
        <property name="visible">True</property>
        <child>
          <widget class="GtkScrolledWindow" id="whatsNewScrolledWindow">
            <property name="visible">True</property>
            <property name="can_focus">True</property>
            <property name="hscrollbar_policy">automatic</property>
            <property name="vscrollbar_policy">automatic</property>
            <child>
              <widget class="GtkTextView" id="textview2">
                <property name="visible">True</property>
                <property name="can_focus">True</property>
                <property name="text" translatable="yes">phamerator (1.0.6-1) hardy; urgency=medium

  * fixed a bug in the phamily circle drawing code

 -- Steve Cresawn &lt;cresawsg@jmu.edu&gt;  Thu, 14 May 2009 08:40:55 -0400

phamerator (1.0.5-1) hardy; urgency=medium

  * fixed a bug in the database switching code

 -- Steve Cresawn &lt;cresawsg@jmu.edu&gt;  Wed, 13 May 2009 01:25:31 -0400

phamerator (1.0.4-1) hardy; urgency=medium

  * Added a wizard that will setup database properly for new users
  * Numerous small bug fixes

 -- Steve Cresawn &lt;cresawsg@jmu.edu&gt;  Mon, 27 Apr 2009 11:42:15 -0400

phamerator (1.0.3-1) hardy; urgency=medium

  * Fixed a bug in the cluster table export

 -- Steve Cresawn &lt;cresawsg@jmu.edu&gt;  Mon, 26 Jan 2009 17:31:42 -0500

phamerator (1.0.2-1) hardy; urgency=medium

  * Bugfix release for a malformed SQL statement (missing GROUP BY)

 -- Steve Cresawn &lt;cresawsg@jmu.edu&gt;  Sat, 24 Jan 2009 18:44:29 -0500

phamerator (1.0.1-1) hardy; urgency=medium

  * Added new columns of information to the pham and cluster .tsv export

 -- Steve Cresawn &lt;cresawsg@jmu.edu&gt;  Fri, 23 Jan 2009 11:37:57 -0500

phamerator (1.0-1) hardy; urgency=medium

  * Added the clusters and number of clusters columns in the pham view

 -- Steve Cresawn &lt;cresawsg@jmu.edu&gt;  Sat, 20 Dec 2008 22:54:01 -0500

phamerator (0.9.9-1) hardy; urgency=medium

  * Removed menu items for adding users and changed pham circle font sizes

 -- Steve Cresawn &lt;scresawn@gmail.com&gt;  Wed, 10 Dec 2008 22:50:53 -0500

phamerator (0.9.8-2) hardy; urgency=medium

  * Bug fixes and improvements to context specific menu items

 -- Steve Cresawn &lt;scresawn@gmail.com&gt;  Wed, 10 Dec 2008 19:50:56 -0500

phamerator (0.9.8-1) intrepid; urgency=medium

  * Removed the login dialog for SEA

 -- Steve Cresawn &lt;scresawn@gmail.com&gt;  Tue, 09 Dec 2008 00:54:17 -0500

phamerator (0.9.7-2) hardy; urgency=medium

  * Fixed a silly packaging bug that caused a post-install error

 -- Steve Cresawn &lt;scresawn@gmail.com&gt;  Sun, 02 Nov 2008 15:03:57 -0500

phamerator (0.9.7-1) hardy; urgency=medium

  * Added export function for phamily table

 -- Steve Cresawn &lt;scresawn@gmail.com&gt;  Sat, 01 Nov 2008 13:07:40 -0400

phamerator (0.9.6-1) hardy; urgency=medium

  * Bug fixes for saving phamily circle diagrams

 -- Steve Cresawn &lt;scresawn@gmail.com&gt;  Sat, 23 Aug 2008 22:56:38 -0400

phamerator (0.9.5-1) hardy; urgency=medium

  * Show notes on genome maps
  * Export maps to png
  * Added what's new dialog
  * Added database statistics dialog
  * Ability to turn off phamily color-coding
  * Calculate ClustalW and some BLAST scores on-the-fly
  * New, more efficient database schema
  * Improved support for removing genomes

 -- Steve Cresawn &lt;scresawn@gmail.com&gt;  Wed, 20 Aug 2008 00:07:00 -0400

phamerator (0.9.4-2) hardy; urgency=medium

  * fixed silly import bug

 -- Steve Cresawn &lt;scresawn@gmail.com&gt;  Mon, 16 Jun 2008 15:11:18 -0400

phamerator (0.9.4-1) hardy; urgency=medium

  * Improved changing start position
  * New info in the Phages pane
  * bug fixes for file saving operations

 -- Steve Cresawn &lt;scresawn@gmail.com&gt;  Mon, 16 Jun 2008 13:51:45 -0400

phamerator (0.9.3-2) gutsy; urgency=medium

  * fixed some minor packaging problems

 -- Steve Cresawn &lt;scresawn@gmail.com&gt;  Mon, 17 Mar 2008 20:11:06 -0400

phamerator (0.9.3-1) gutsy; urgency=medium

  * added ability to move move genomes laterally to align them (left-click and
    drag)

 -- Steve Cresawn &lt;scresawn@gmail.com&gt;  Fri, 14 Mar 2008 18:43:53 -0400

phamerator (0.9.2.1-4) gutsy; urgency=medium

  * added dependencies on pyro, python-biopython, python-pygoocanvas, python-mysqldb

 -- Steve Cresawn &lt;scresawn@gmail.com&gt;  Wed, 19 Dec 2007 22:50:44 -0500

phamerator (0.9.2.1-3) gutsy; urgency=medium

  * incorporating debian packaging stuff into bzr repository

 -- Steve Cresawn &lt;scresawn@gmail.com&gt;  Wed, 19 Dec 2007 15:37:12 -0500

phamerator (0.9.2.1-2) gutsy; urgency=medium

  * Fixing a broken package (I hope)

 -- Steve Cresawn &lt;scresawn@gmail.com&gt;  Wed, 19 Dec 2007 14:54:18 -0500

phamerator (0.9.2.1-1) gutsy; urgency=medium

  * new upstream version

 -- Steve Cresawn &lt;scresawn@gmail.com&gt;  Wed, 19 Dec 2007 14:26:35 -0500

phamerator (0.9.2-1) gutsy; urgency=medium

  * new upstream version

 -- Steve Cresawn &lt;scresawn@gmail.com&gt;  Wed, 19 Dec 2007 12:06:10 -0500

phamerator (0.9-6) gutsy; urgency=medium

  * new upstream version

 -- Steve Cresawn &lt;scresawn@gmail.com&gt;  Wed, 19 Dec 2007 11:45:05 -0500

phamerator (0.9-5) gutsy; urgency=medium

  * new upstream version

 -- Steve Cresawn &lt;scresawn@gmail.com&gt;  Wed, 19 Dec 2007 11:23:33 -0500

phamerator (0.9-4) gutsy; urgency=medium

  * installed phamerator icon to /usr/share/pixmaps

 -- Steve Cresawn &lt;scresawn@gmail.com&gt;  Wed, 19 Dec 2007 10:52:19 -0500

phamerator (0.9-3) gutsy; urgency=medium

  * added a non-fuzzy phamerator icon in the applications-&gt;education menu
  * added a better description of what phamerator is

 -- Steve Cresawn &lt;scresawn@gmail.com&gt;  Wed, 19 Dec 2007 10:52:19 -0500

phamerator (0.9-2) gutsy; urgency=medium

  * added a phamerator icon in the applications-&gt;accessories menu
  * added a (marginally) better description of what phamerator is

 -- Steve Cresawn &lt;scresawn@gmail.com&gt;  Tue, 18 Dec 2007 19:55:25 -0500

phamerator (0.9-1) gutsy; urgency=medium

  * Initial release

 -- Steve Cresawn &lt;scresawn@gmail.com&gt;  Tue, 18 Dec 2007 14:51:18 -0500</property>
              </widget>
            </child>
          </widget>
          <packing>
            <property name="position">2</property>
          </packing>
        </child>
        <child internal-child="action_area">
          <widget class="GtkHButtonBox" id="dialog-action_area15">
            <property name="visible">True</property>
            <property name="layout_style">end</property>
            <child>
              <widget class="GtkButton" id="closebutton1">
                <property name="label">gtk-close</property>
                <property name="response_id">-7</property>
                <property name="visible">True</property>
                <property name="can_focus">True</property>
                <property name="can_default">True</property>
                <property name="receives_default">False</property>
                <property name="use_stock">True</property>
              </widget>
              <packing>
                <property name="expand">False</property>
                <property name="fill">False</property>
                <property name="position">0</property>
              </packing>
            </child>
          </widget>
          <packing>
            <property name="expand">False</property>
            <property name="pack_type">end</property>
            <property name="position">0</property>
          </packing>
        </child>
      </widget>
    </child>
  </widget>
  <widget class="GtkDialog" id="dbStatsDialog">
    <property name="visible">True</property>
    <property name="title" translatable="yes">Database Statistics</property>
    <property name="type_hint">dialog</property>
    <child internal-child="vbox">
      <widget class="GtkVBox" id="dialog-vbox16">
        <property name="visible">True</property>
        <child>
          <widget class="GtkHBox" id="hbox20">
            <property name="visible">True</property>
            <child>
              <widget class="GtkVBox" id="vbox17">
                <property name="visible">True</property>
                <property name="homogeneous">True</property>
                <child>
                  <widget class="GtkVBox" id="vbox18">
                    <property name="visible">True</property>
                    <property name="homogeneous">True</property>
                    <child>
                      <widget class="GtkLabel" id="genomesLabel">
                        <property name="visible">True</property>
                        <property name="label" translatable="yes">&lt;b&gt;&lt;u&gt;Genomes&lt;/u&gt;&lt;/b&gt;</property>
                        <property name="use_markup">True</property>
                      </widget>
                      <packing>
                        <property name="expand">False</property>
                        <property name="fill">False</property>
                        <property name="position">0</property>
                      </packing>
                    </child>
                    <child>
                      <widget class="GtkTable" id="table6">
                        <property name="visible">True</property>
                        <property name="n_rows">3</property>
                        <property name="n_columns">4</property>
                        <property name="homogeneous">True</property>
                        <child>
                          <widget class="GtkLabel" id="GenomeMinLabel">
                            <property name="visible">True</property>
                            <property name="xalign">0</property>
                            <property name="label" translatable="yes">Min</property>
                          </widget>
                          <packing>
                            <property name="left_attach">1</property>
                            <property name="right_attach">2</property>
                            <property name="y_options"></property>
                          </packing>
                        </child>
                        <child>
                          <widget class="GtkLabel" id="GenomeMaxLabel">
                            <property name="visible">True</property>
                            <property name="xalign">0</property>
                            <property name="label" translatable="yes">Max</property>
                          </widget>
                          <packing>
                            <property name="left_attach">2</property>
                            <property name="right_attach">3</property>
                            <property name="y_options"></property>
                          </packing>
                        </child>
                        <child>
                          <widget class="GtkLabel" id="GenomeMeanLabel">
                            <property name="visible">True</property>
                            <property name="xalign">0</property>
                            <property name="label" translatable="yes">Mean</property>
                          </widget>
                          <packing>
                            <property name="left_attach">3</property>
                            <property name="right_attach">4</property>
                            <property name="y_options"></property>
                          </packing>
                        </child>
                        <child>
                          <widget class="GtkLabel" id="GenomeGCpercent">
                            <property name="xalign">0</property>
                            <property name="label" translatable="yes">GC (%)</property>
                          </widget>
                          <packing>
                            <property name="top_attach">2</property>
                            <property name="bottom_attach">3</property>
                            <property name="y_options"></property>
                          </packing>
                        </child>
                        <child>
                          <widget class="GtkLabel" id="GenomeLengthLabel">
                            <property name="visible">True</property>
                            <property name="xalign">0</property>
                            <property name="label" translatable="yes">Length</property>
                          </widget>
                          <packing>
                            <property name="top_attach">1</property>
                            <property name="bottom_attach">2</property>
                            <property name="x_options">GTK_FILL</property>
                            <property name="y_options"></property>
                          </packing>
                        </child>
                        <child>
                          <widget class="GtkLabel" id="GenomeLengthMin">
                            <property name="visible">True</property>
                            <property name="xalign">0</property>
                          </widget>
                          <packing>
                            <property name="left_attach">1</property>
                            <property name="right_attach">2</property>
                            <property name="top_attach">1</property>
                            <property name="bottom_attach">2</property>
                            <property name="y_options"></property>
                            <property name="x_padding">3</property>
                          </packing>
                        </child>
                        <child>
                          <widget class="GtkLabel" id="GenomeLengthMax">
                            <property name="visible">True</property>
                            <property name="xalign">0</property>
                          </widget>
                          <packing>
                            <property name="left_attach">2</property>
                            <property name="right_attach">3</property>
                            <property name="top_attach">1</property>
                            <property name="bottom_attach">2</property>
                            <property name="y_options"></property>
                            <property name="x_padding">3</property>
                          </packing>
                        </child>
                        <child>
                          <widget class="GtkLabel" id="GenomeLengthMean">
                            <property name="visible">True</property>
                            <property name="xalign">0</property>
                          </widget>
                          <packing>
                            <property name="left_attach">3</property>
                            <property name="right_attach">4</property>
                            <property name="top_attach">1</property>
                            <property name="bottom_attach">2</property>
                            <property name="y_options"></property>
                            <property name="x_padding">3</property>
                          </packing>
                        </child>
                        <child>
                          <widget class="GtkLabel" id="GenomeGCmin">
                            <property name="visible">True</property>
                            <property name="xalign">0</property>
                          </widget>
                          <packing>
                            <property name="left_attach">1</property>
                            <property name="right_attach">2</property>
                            <property name="top_attach">2</property>
                            <property name="bottom_attach">3</property>
                            <property name="y_options"></property>
                            <property name="x_padding">3</property>
                          </packing>
                        </child>
                        <child>
                          <widget class="GtkLabel" id="GenomeGCmax">
                            <property name="visible">True</property>
                            <property name="xalign">0</property>
                          </widget>
                          <packing>
                            <property name="left_attach">2</property>
                            <property name="right_attach">3</property>
                            <property name="top_attach">2</property>
                            <property name="bottom_attach">3</property>
                            <property name="y_options"></property>
                            <property name="x_padding">3</property>
                          </packing>
                        </child>
                        <child>
                          <widget class="GtkLabel" id="genomeGCmean">
                            <property name="visible">True</property>
                            <property name="xalign">0</property>
                          </widget>
                          <packing>
                            <property name="left_attach">3</property>
                            <property name="right_attach">4</property>
                            <property name="top_attach">2</property>
                            <property name="bottom_attach">3</property>
                            <property name="y_options"></property>
                            <property name="x_padding">3</property>
                          </packing>
                        </child>
                        <child>
                          <placeholder/>
                        </child>
                      </widget>
                      <packing>
                        <property name="expand">False</property>
                        <property name="fill">False</property>
                        <property name="position">1</property>
                      </packing>
                    </child>
                  </widget>
                  <packing>
                    <property name="position">0</property>
                  </packing>
                </child>
                <child>
                  <widget class="GtkVBox" id="vbox19">
                    <property name="visible">True</property>
                    <property name="homogeneous">True</property>
                    <child>
                      <widget class="GtkLabel" id="genesLabel">
                        <property name="visible">True</property>
                        <property name="label" translatable="yes">&lt;b&gt;&lt;u&gt;Genes&lt;/u&gt;&lt;/b&gt;</property>
                        <property name="use_markup">True</property>
                      </widget>
                      <packing>
                        <property name="expand">False</property>
                        <property name="fill">False</property>
                        <property name="position">0</property>
                      </packing>
                    </child>
                    <child>
                      <widget class="GtkTable" id="table7">
                        <property name="visible">True</property>
                        <property name="n_rows">2</property>
                        <property name="n_columns">4</property>
                        <property name="homogeneous">True</property>
                        <child>
                          <widget class="GtkLabel" id="GeneMinLabel">
                            <property name="visible">True</property>
                            <property name="xalign">0</property>
                            <property name="label" translatable="yes">Min</property>
                          </widget>
                          <packing>
                            <property name="left_attach">1</property>
                            <property name="right_attach">2</property>
                            <property name="y_options"></property>
                          </packing>
                        </child>
                        <child>
                          <widget class="GtkLabel" id="GeneMaxLabel">
                            <property name="visible">True</property>
                            <property name="xalign">0</property>
                            <property name="label" translatable="yes">Max</property>
                          </widget>
                          <packing>
                            <property name="left_attach">2</property>
                            <property name="right_attach">3</property>
                            <property name="y_options"></property>
                          </packing>
                        </child>
                        <child>
                          <widget class="GtkLabel" id="GeneMeanLabel">
                            <property name="visible">True</property>
                            <property name="xalign">0</property>
                            <property name="label" translatable="yes">Mean</property>
                          </widget>
                          <packing>
                            <property name="left_attach">3</property>
                            <property name="right_attach">4</property>
                            <property name="y_options"></property>
                          </packing>
                        </child>
                        <child>
                          <widget class="GtkLabel" id="GeneLengthLabel">
                            <property name="visible">True</property>
                            <property name="xalign">0</property>
                            <property name="label" translatable="yes">Length</property>
                          </widget>
                          <packing>
                            <property name="top_attach">1</property>
                            <property name="bottom_attach">2</property>
                            <property name="x_options">GTK_FILL</property>
                            <property name="y_options"></property>
                          </packing>
                        </child>
                        <child>
                          <widget class="GtkLabel" id="GeneLengthMin">
                            <property name="visible">True</property>
                            <property name="xalign">0</property>
                          </widget>
                          <packing>
                            <property name="left_attach">1</property>
                            <property name="right_attach">2</property>
                            <property name="top_attach">1</property>
                            <property name="bottom_attach">2</property>
                            <property name="y_options"></property>
                            <property name="x_padding">3</property>
                          </packing>
                        </child>
                        <child>
                          <widget class="GtkLabel" id="GeneLengthMax">
                            <property name="visible">True</property>
                            <property name="xalign">0</property>
                          </widget>
                          <packing>
                            <property name="left_attach">2</property>
                            <property name="right_attach">3</property>
                            <property name="top_attach">1</property>
                            <property name="bottom_attach">2</property>
                            <property name="y_options"></property>
                            <property name="x_padding">3</property>
                          </packing>
                        </child>
                        <child>
                          <widget class="GtkLabel" id="GeneLengthMean">
                            <property name="visible">True</property>
                            <property name="xalign">0</property>
                          </widget>
                          <packing>
                            <property name="left_attach">3</property>
                            <property name="right_attach">4</property>
                            <property name="top_attach">1</property>
                            <property name="bottom_attach">2</property>
                            <property name="y_options"></property>
                            <property name="x_padding">3</property>
                          </packing>
                        </child>
                        <child>
                          <placeholder/>
                        </child>
                      </widget>
                      <packing>
                        <property name="expand">False</property>
                        <property name="position">1</property>
                      </packing>
                    </child>
                  </widget>
                  <packing>
                    <property name="position">1</property>
                  </packing>
                </child>
                <child>
                  <widget class="GtkVBox" id="vbox20">
                    <property name="visible">True</property>
                    <property name="homogeneous">True</property>
                    <child>
                      <widget class="GtkLabel" id="phamiliesLabel">
                        <property name="visible">True</property>
                        <property name="label" translatable="yes">&lt;b&gt;&lt;u&gt;Phamilies&lt;/u&gt;&lt;/b&gt;</property>
                        <property name="use_markup">True</property>
                      </widget>
                      <packing>
                        <property name="expand">False</property>
                        <property name="fill">False</property>
                        <property name="position">0</property>
                      </packing>
                    </child>
                    <child>
                      <widget class="GtkTable" id="table8">
                        <property name="visible">True</property>
                        <property name="n_rows">3</property>
                        <property name="n_columns">4</property>
                        <property name="homogeneous">True</property>
                        <child>
                          <widget class="GtkLabel" id="PhamilyMinLabel">
                            <property name="visible">True</property>
                            <property name="xalign">0</property>
                            <property name="label" translatable="yes">Min</property>
                          </widget>
                          <packing>
                            <property name="left_attach">1</property>
                            <property name="right_attach">2</property>
                            <property name="y_options"></property>
                          </packing>
                        </child>
                        <child>
                          <widget class="GtkLabel" id="PhamilyMaxLabel">
                            <property name="visible">True</property>
                            <property name="xalign">0</property>
                            <property name="label" translatable="yes">Max</property>
                          </widget>
                          <packing>
                            <property name="left_attach">2</property>
                            <property name="right_attach">3</property>
                            <property name="y_options"></property>
                          </packing>
                        </child>
                        <child>
                          <widget class="GtkLabel" id="PhamilyMeanLabel">
                            <property name="visible">True</property>
                            <property name="xalign">0</property>
                            <property name="label" translatable="yes">Mean</property>
                          </widget>
                          <packing>
                            <property name="left_attach">3</property>
                            <property name="right_attach">4</property>
                            <property name="y_options"></property>
                          </packing>
                        </child>
                        <child>
                          <widget class="GtkLabel" id="PhamilyGClabel">
                            <property name="xalign">0</property>
                            <property name="label" translatable="yes">GC (%)</property>
                          </widget>
                          <packing>
                            <property name="top_attach">2</property>
                            <property name="bottom_attach">3</property>
                            <property name="y_options"></property>
                          </packing>
                        </child>
                        <child>
                          <widget class="GtkLabel" id="PhamilyLengthLabel">
                            <property name="visible">True</property>
                            <property name="xalign">0</property>
                            <property name="label" translatable="yes">Size (genes)</property>
                          </widget>
                          <packing>
                            <property name="top_attach">1</property>
                            <property name="bottom_attach">2</property>
                            <property name="x_options">GTK_FILL</property>
                            <property name="y_options"></property>
                          </packing>
                        </child>
                        <child>
                          <widget class="GtkLabel" id="PhamilySizeMin">
                            <property name="visible">True</property>
                            <property name="xalign">0</property>
                          </widget>
                          <packing>
                            <property name="left_attach">1</property>
                            <property name="right_attach">2</property>
                            <property name="top_attach">1</property>
                            <property name="bottom_attach">2</property>
                            <property name="y_options"></property>
                            <property name="x_padding">3</property>
                          </packing>
                        </child>
                        <child>
                          <widget class="GtkLabel" id="PhamilyGCmin">
                            <property name="visible">True</property>
                            <property name="xalign">0</property>
                          </widget>
                          <packing>
                            <property name="left_attach">1</property>
                            <property name="right_attach">2</property>
                            <property name="top_attach">2</property>
                            <property name="bottom_attach">3</property>
                            <property name="y_options"></property>
                            <property name="x_padding">3</property>
                          </packing>
                        </child>
                        <child>
                          <widget class="GtkLabel" id="PhamilySizeMax">
                            <property name="visible">True</property>
                            <property name="xalign">0</property>
                          </widget>
                          <packing>
                            <property name="left_attach">2</property>
                            <property name="right_attach">3</property>
                            <property name="top_attach">1</property>
                            <property name="bottom_attach">2</property>
                            <property name="y_options"></property>
                            <property name="x_padding">3</property>
                          </packing>
                        </child>
                        <child>
                          <widget class="GtkLabel" id="PhamilyGCmax">
                            <property name="visible">True</property>
                            <property name="xalign">0</property>
                          </widget>
                          <packing>
                            <property name="left_attach">2</property>
                            <property name="right_attach">3</property>
                            <property name="top_attach">2</property>
                            <property name="bottom_attach">3</property>
                            <property name="y_options"></property>
                            <property name="x_padding">3</property>
                          </packing>
                        </child>
                        <child>
                          <widget class="GtkLabel" id="PhamilySizeMean">
                            <property name="visible">True</property>
                            <property name="xalign">0</property>
                          </widget>
                          <packing>
                            <property name="left_attach">3</property>
                            <property name="right_attach">4</property>
                            <property name="top_attach">1</property>
                            <property name="bottom_attach">2</property>
                            <property name="y_options"></property>
                            <property name="x_padding">3</property>
                          </packing>
                        </child>
                        <child>
                          <widget class="GtkLabel" id="PhamilyGCmean">
                            <property name="visible">True</property>
                            <property name="xalign">0</property>
                          </widget>
                          <packing>
                            <property name="left_attach">3</property>
                            <property name="right_attach">4</property>
                            <property name="top_attach">2</property>
                            <property name="bottom_attach">3</property>
                            <property name="y_options"></property>
                            <property name="x_padding">3</property>
                          </packing>
                        </child>
                        <child>
                          <placeholder/>
                        </child>
                      </widget>
                      <packing>
                        <property name="expand">False</property>
                        <property name="position">1</property>
                      </packing>
                    </child>
                  </widget>
                  <packing>
                    <property name="position">2</property>
                  </packing>
                </child>
              </widget>
              <packing>
                <property name="position">0</property>
              </packing>
            </child>
            <child>
              <widget class="GtkImage" id="image111">
                <property name="visible">True</property>
                <property name="pixbuf">phamerator.svg</property>
              </widget>
              <packing>
                <property name="position">1</property>
              </packing>
            </child>
          </widget>
          <packing>
            <property name="position">2</property>
          </packing>
        </child>
        <child internal-child="action_area">
          <widget class="GtkHButtonBox" id="dialog-action_area16">
            <property name="visible">True</property>
            <property name="layout_style">end</property>
            <child>
              <widget class="GtkButton" id="closebutton2">
                <property name="label">gtk-close</property>
                <property name="response_id">-7</property>
                <property name="visible">True</property>
                <property name="can_focus">True</property>
                <property name="can_default">True</property>
                <property name="receives_default">False</property>
                <property name="use_stock">True</property>
              </widget>
              <packing>
                <property name="expand">False</property>
                <property name="fill">False</property>
                <property name="position">0</property>
              </packing>
            </child>
          </widget>
          <packing>
            <property name="expand">False</property>
            <property name="pack_type">end</property>
            <property name="position">0</property>
          </packing>
        </child>
      </widget>
    </child>
  </widget>
  <widget class="GtkFileChooserDialog" id="phamTableFileChooserDialog">
    <property name="border_width">5</property>
    <property name="type_hint">dialog</property>
    <property name="action">save</property>
    <property name="do_overwrite_confirmation">True</property>
    <property name="local_only">False</property>
    <child internal-child="vbox">
      <widget class="GtkVBox" id="dialog-vbox17">
        <property name="visible">True</property>
        <property name="spacing">2</property>
        <child internal-child="action_area">
          <widget class="GtkHButtonBox" id="dialog-action_area17">
            <property name="visible">True</property>
            <property name="layout_style">end</property>
            <child>
              <widget class="GtkButton" id="button9">
                <property name="label">gtk-cancel</property>
                <property name="response_id">-6</property>
                <property name="visible">True</property>
                <property name="can_focus">True</property>
                <property name="can_default">True</property>
                <property name="receives_default">False</property>
                <property name="use_stock">True</property>
              </widget>
              <packing>
                <property name="expand">False</property>
                <property name="fill">False</property>
                <property name="position">0</property>
              </packing>
            </child>
            <child>
              <widget class="GtkButton" id="button10">
                <property name="label">gtk-save</property>
                <property name="response_id">-5</property>
                <property name="visible">True</property>
                <property name="can_focus">True</property>
                <property name="can_default">True</property>
                <property name="has_default">True</property>
                <property name="receives_default">False</property>
                <property name="use_stock">True</property>
              </widget>
              <packing>
                <property name="expand">False</property>
                <property name="fill">False</property>
                <property name="position">1</property>
              </packing>
            </child>
          </widget>
          <packing>
            <property name="expand">False</property>
            <property name="pack_type">end</property>
            <property name="position">0</property>
          </packing>
        </child>
      </widget>
    </child>
  </widget>
  <widget class="GtkFileChooserDialog" id="exportFastaGenomeDialog">
    <property name="visible">True</property>
    <property name="border_width">5</property>
    <property name="title" translatable="yes">Export Genome Nucleotide Sequence</property>
    <property name="type_hint">dialog</property>
    <property name="action">save</property>
    <property name="do_overwrite_confirmation">True</property>
    <child internal-child="vbox">
      <widget class="GtkVBox" id="dialog-vbox18">
        <property name="visible">True</property>
        <property name="spacing">2</property>
        <child internal-child="action_area">
          <widget class="GtkHButtonBox" id="dialog-action_area18">
            <property name="visible">True</property>
            <property name="layout_style">end</property>
            <child>
              <widget class="GtkButton" id="button12">
                <property name="label">gtk-cancel</property>
                <property name="response_id">-6</property>
                <property name="visible">True</property>
                <property name="can_focus">True</property>
                <property name="can_default">True</property>
                <property name="receives_default">False</property>
                <property name="use_stock">True</property>
              </widget>
              <packing>
                <property name="expand">False</property>
                <property name="fill">False</property>
                <property name="position">0</property>
              </packing>
            </child>
            <child>
              <widget class="GtkButton" id="button13">
                <property name="label">gtk-save</property>
                <property name="response_id">-5</property>
                <property name="visible">True</property>
                <property name="can_focus">True</property>
                <property name="can_default">True</property>
                <property name="has_default">True</property>
                <property name="receives_default">False</property>
                <property name="use_stock">True</property>
              </widget>
              <packing>
                <property name="expand">False</property>
                <property name="fill">False</property>
                <property name="position">1</property>
              </packing>
            </child>
          </widget>
          <packing>
            <property name="expand">False</property>
            <property name="pack_type">end</property>
            <property name="position">0</property>
          </packing>
        </child>
      </widget>
    </child>
  </widget>
  <widget class="GtkDialog" id="dbStatusDialog">
    <property name="title" translatable="yes">checking for database updates...</property>
    <property name="type_hint">dialog</property>
    <child internal-child="vbox">
      <widget class="GtkVBox" id="dialog-vbox19">
        <property name="visible">True</property>
        <child>
          <widget class="GtkVBox" id="vbox21">
            <property name="visible">True</property>
            <child>
              <widget class="GtkProgressBar" id="dbStatusProgressBar">
                <property name="visible">True</property>
                <property name="pulse_step">0.10000000149</property>
              </widget>
              <packing>
                <property name="expand">False</property>
                <property name="fill">False</property>
                <property name="position">0</property>
              </packing>
            </child>
            <child>
              <widget class="GtkLabel" id="dbStatusLabel">
                <property name="width_request">350</property>
                <property name="visible">True</property>
                <property name="xalign">0</property>
                <property name="ypad">5</property>
                <property name="label" translatable="yes">Downloading updates...</property>
              </widget>
              <packing>
                <property name="expand">False</property>
                <property name="fill">False</property>
                <property name="position">1</property>
              </packing>
            </child>
          </widget>
          <packing>
            <property name="position">2</property>
          </packing>
        </child>
        <child internal-child="action_area">
          <widget class="GtkHButtonBox" id="dialog-action_area19">
            <property name="visible">True</property>
            <property name="layout_style">end</property>
            <child>
              <widget class="GtkButton" id="button14">
                <property name="label">gtk-cancel</property>
                <property name="response_id">-6</property>
                <property name="can_focus">True</property>
                <property name="can_default">True</property>
                <property name="receives_default">False</property>
                <property name="use_stock">True</property>
              </widget>
              <packing>
                <property name="expand">False</property>
                <property name="fill">False</property>
                <property name="position">0</property>
              </packing>
            </child>
          </widget>
          <packing>
            <property name="expand">False</property>
            <property name="pack_type">end</property>
            <property name="position">0</property>
          </packing>
        </child>
      </widget>
    </child>
  </widget>
  <widget class="GtkMenu" id="searchMenu">
    <child>
      <widget class="GtkRadioMenuItem" id="nameContainsMenuItem">
        <property name="visible">True</property>
        <property name="label" translatable="yes">name contains</property>
        <property name="use_underline">True</property>
        <property name="active">True</property>
        <signal name="activate" handler="on_nameContainsMenuItem_activate"/>
      </widget>
    </child>
    <child>
      <widget class="GtkRadioMenuItem" id="clusterContainsMenuItem">
        <property name="visible">True</property>
        <property name="label" translatable="yes">cluster(s) contains</property>
        <property name="use_underline">True</property>
        <property name="group">nameContainsMenuItem</property>
        <signal name="activate" handler="on_clusterContainsMenuItem_activate"/>
      </widget>
    </child>
  </widget>
  <widget class="GtkDialog" id="databaseConnectionErrorDialog">
    <property name="visible">True</property>
    <property name="title" translatable="yes">Phamerator Error</property>
    <property name="type_hint">dialog</property>
    <child internal-child="vbox">
      <widget class="GtkVBox" id="dialog-vbox20">
        <property name="visible">True</property>
        <child>
          <widget class="GtkHBox" id="hbox22">
            <property name="visible">True</property>
            <child>
              <widget class="GtkVBox" id="vbox23">
                <property name="visible">True</property>
                <child>
                  <widget class="GtkLabel" id="label40">
                    <property name="visible">True</property>
                    <property name="label" translatable="yes">Database connection error!</property>
                  </widget>
                  <packing>
                    <property name="expand">False</property>
                    <property name="fill">False</property>
                    <property name="position">0</property>
                  </packing>
                </child>
                <child>
                  <widget class="GtkLabel" id="databaseConnectionErrorLabel">
                    <property name="visible">True</property>
                    <property name="can_focus">True</property>
                    <property name="wrap">True</property>
                    <property name="selectable">True</property>
                  </widget>
                  <packing>
                    <property name="expand">False</property>
                    <property name="fill">False</property>
                    <property name="position">1</property>
                  </packing>
                </child>
              </widget>
              <packing>
                <property name="expand">False</property>
                <property name="fill">False</property>
                <property name="position">0</property>
              </packing>
            </child>
            <child>
              <widget class="GtkImage" id="image208">
                <property name="visible">True</property>
                <property name="stock">gtk-dialog-error</property>
                <property name="icon-size">6</property>
              </widget>
              <packing>
                <property name="position">1</property>
              </packing>
            </child>
          </widget>
          <packing>
            <property name="position">2</property>
          </packing>
        </child>
        <child internal-child="action_area">
          <widget class="GtkHButtonBox" id="dialog-action_area20">
            <property name="visible">True</property>
            <property name="layout_style">end</property>
            <child>
              <widget class="GtkButton" id="closebutton3">
                <property name="label">gtk-close</property>
                <property name="response_id">-7</property>
                <property name="visible">True</property>
                <property name="can_focus">True</property>
                <property name="can_default">True</property>
                <property name="receives_default">False</property>
                <property name="use_stock">True</property>
              </widget>
              <packing>
                <property name="expand">False</property>
                <property name="fill">False</property>
                <property name="position">0</property>
              </packing>
            </child>
          </widget>
          <packing>
            <property name="expand">False</property>
            <property name="pack_type">end</property>
            <property name="position">0</property>
          </packing>
        </child>
      </widget>
    </child>
  </widget>
  <widget class="GtkDialog" id="databaseSetupWarningDialog">
    <property name="visible">True</property>
    <property name="title" translatable="yes">Database Setup Required</property>
    <property name="type_hint">dialog</property>
    <child internal-child="vbox">
      <widget class="GtkVBox" id="dialog-vbox21">
        <property name="visible">True</property>
        <child>
          <widget class="GtkVBox" id="vbox24">
            <property name="visible">True</property>
            <child>
              <widget class="GtkHBox" id="hbox25">
                <property name="visible">True</property>
                <child>
                  <widget class="GtkLabel" id="label42">
                    <property name="visible">True</property>
                    <property name="label" translatable="yes">Phamerator needs to set up your database.  Please enter your root database password.</property>
                    <property name="wrap">True</property>
                  </widget>
                  <packing>
                    <property name="expand">False</property>
                    <property name="fill">False</property>
                    <property name="position">0</property>
                  </packing>
                </child>
                <child>
                  <placeholder/>
                </child>
              </widget>
              <packing>
                <property name="position">0</property>
              </packing>
            </child>
            <child>
              <widget class="GtkTable" id="table9">
                <property name="visible">True</property>
                <property name="n_rows">3</property>
                <property name="n_columns">3</property>
                <property name="column_spacing">5</property>
                <property name="row_spacing">5</property>
                <child>
                  <widget class="GtkLabel" id="label43">
                    <property name="visible">True</property>
                    <property name="xalign">0</property>
                    <property name="label" translatable="yes">Username:</property>
                  </widget>
                  <packing>
                    <property name="x_options">GTK_FILL</property>
                    <property name="y_options"></property>
                  </packing>
                </child>
                <child>
                  <widget class="GtkLabel" id="label44">
                    <property name="visible">True</property>
                    <property name="xalign">0</property>
                    <property name="label" translatable="yes">Password:</property>
                  </widget>
                  <packing>
                    <property name="top_attach">1</property>
                    <property name="bottom_attach">2</property>
                    <property name="x_options">GTK_FILL</property>
                    <property name="y_options"></property>
                  </packing>
                </child>
                <child>
                  <widget class="GtkEntry" id="entry1">
                    <property name="visible">True</property>
                    <property name="can_focus">True</property>
                    <property name="editable">False</property>
                    <property name="invisible_char">●</property>
                    <property name="activates_default">True</property>
                    <property name="text" translatable="yes">root</property>
                  </widget>
                  <packing>
                    <property name="left_attach">1</property>
                    <property name="right_attach">2</property>
                    <property name="y_options">GTK_EXPAND</property>
                  </packing>
                </child>
                <child>
                  <widget class="GtkEntry" id="databaseSetupWarningPassword">
                    <property name="visible">True</property>
                    <property name="can_focus">True</property>
                    <property name="has_focus">True</property>
                    <property name="can_default">True</property>
                    <property name="has_default">True</property>
                    <property name="visibility">False</property>
                    <property name="invisible_char">●</property>
                    <property name="activates_default">True</property>
                    <signal name="activate" handler="gtk_widget_hide"/>
                  </widget>
                  <packing>
                    <property name="left_attach">1</property>
                    <property name="right_attach">2</property>
                    <property name="top_attach">1</property>
                    <property name="bottom_attach">2</property>
                    <property name="y_options">GTK_EXPAND</property>
                  </packing>
                </child>
                <child>
                  <widget class="GtkImage" id="image210">
                    <property name="visible">True</property>
                    <property name="icon_name">stock_person</property>
                  </widget>
                  <packing>
                    <property name="left_attach">2</property>
                    <property name="right_attach">3</property>
                    <property name="y_options">GTK_FILL</property>
                  </packing>
                </child>
                <child>
                  <widget class="GtkImage" id="image211">
                    <property name="visible">True</property>
                    <property name="stock">gtk-dialog-authentication</property>
                  </widget>
                  <packing>
                    <property name="left_attach">2</property>
                    <property name="right_attach">3</property>
                    <property name="top_attach">1</property>
                    <property name="bottom_attach">2</property>
                    <property name="x_options">GTK_FILL</property>
                    <property name="y_options">GTK_FILL</property>
                  </packing>
                </child>
                <child>
                  <widget class="GtkLabel" id="label46">
                    <property name="visible">True</property>
                    <property name="xalign">0</property>
                    <property name="label" translatable="yes">Database:</property>
                  </widget>
                  <packing>
                    <property name="top_attach">2</property>
                    <property name="bottom_attach">3</property>
                    <property name="x_options">GTK_FILL</property>
                    <property name="y_options"></property>
                  </packing>
                </child>
                <child>
                  <widget class="GtkEntry" id="databaseSetupWarningDbname">
                    <property name="visible">True</property>
                    <property name="can_focus">True</property>
                    <property name="invisible_char">●</property>
                  </widget>
                  <packing>
                    <property name="left_attach">1</property>
                    <property name="right_attach">2</property>
                    <property name="top_attach">2</property>
                    <property name="bottom_attach">3</property>
                    <property name="y_options"></property>
                  </packing>
                </child>
                <child>
                  <widget class="GtkImage" id="image213">
                    <property name="visible">True</property>
                    <property name="icon_name">stock_data-linked-table</property>
                  </widget>
                  <packing>
                    <property name="left_attach">2</property>
                    <property name="right_attach">3</property>
                    <property name="top_attach">2</property>
                    <property name="bottom_attach">3</property>
                    <property name="x_options">GTK_FILL</property>
                    <property name="y_options">GTK_FILL</property>
                  </packing>
                </child>
              </widget>
              <packing>
                <property name="expand">False</property>
                <property name="position">1</property>
              </packing>
            </child>
          </widget>
          <packing>
            <property name="position">2</property>
          </packing>
        </child>
        <child internal-child="action_area">
          <widget class="GtkHButtonBox" id="dialog-action_area21">
            <property name="visible">True</property>
            <property name="layout_style">end</property>
            <child>
              <widget class="GtkButton" id="cancelbutton4">
                <property name="label">gtk-cancel</property>
                <property name="response_id">-6</property>
                <property name="visible">True</property>
                <property name="can_focus">True</property>
                <property name="can_default">True</property>
                <property name="receives_default">False</property>
                <property name="use_stock">True</property>
              </widget>
              <packing>
                <property name="expand">False</property>
                <property name="fill">False</property>
                <property name="position">0</property>
              </packing>
            </child>
            <child>
              <widget class="GtkButton" id="okbutton8">
                <property name="label">gtk-ok</property>
                <property name="response_id">-5</property>
                <property name="visible">True</property>
                <property name="can_focus">True</property>
                <property name="can_default">True</property>
                <property name="receives_default">False</property>
                <property name="use_stock">True</property>
              </widget>
              <packing>
                <property name="expand">False</property>
                <property name="fill">False</property>
                <property name="position">1</property>
              </packing>
            </child>
          </widget>
          <packing>
            <property name="expand">False</property>
            <property name="pack_type">end</property>
            <property name="position">0</property>
          </packing>
        </child>
      </widget>
    </child>
  </widget>
  <widget class="GtkDialog" id="blastDownloadDialog">
    <property name="visible">True</property>
    <property name="title" translatable="yes">Download BLAST</property>
    <property name="window_position">center-on-parent</property>
    <property name="type_hint">dialog</property>
    <child internal-child="vbox">
      <widget class="GtkVBox" id="dialog-vbox22">
        <property name="visible">True</property>
        <child>
          <widget class="GtkVBox" id="vbox33">
            <property name="visible">True</property>
            <child>
              <widget class="GtkRadioButton" id="downloadRadio">
                <property name="label" translatable="yes">download BLAST to default location (recommended)</property>
                <property name="visible">True</property>
                <property name="can_focus">True</property>
                <property name="receives_default">False</property>
                <property name="use_underline">True</property>
                <property name="draw_indicator">True</property>
              </widget>
              <packing>
                <property name="expand">False</property>
                <property name="fill">False</property>
                <property name="position">0</property>
              </packing>
            </child>
            <child>
              <widget class="GtkTable" id="table12">
                <property name="visible">True</property>
                <property name="n_rows">2</property>
                <property name="n_columns">2</property>
                <child>
                  <widget class="GtkRadioButton" id="specifyRadio">
                    <property name="label" translatable="yes">specify existing BLAST directory</property>
                    <property name="visible">True</property>
                    <property name="can_focus">True</property>
                    <property name="receives_default">False</property>
                    <property name="use_underline">True</property>
                    <property name="draw_indicator">True</property>
                    <property name="group">downloadRadio</property>
                  </widget>
                  <packing>
                    <property name="x_options">GTK_FILL</property>
                    <property name="y_options"></property>
                  </packing>
                </child>
                <child>
                  <widget class="GtkButton" id="specifyButton">
                    <property name="visible">True</property>
                    <property name="can_focus">True</property>
                    <property name="receives_default">False</property>
                    <signal name="clicked" handler="on_specifyButton_activate"/>
                    <child>
                      <widget class="GtkAlignment" id="alignment19">
                        <property name="visible">True</property>
                        <property name="xalign">0</property>
                        <property name="xscale">0</property>
                        <property name="yscale">0</property>
                        <child>
                          <widget class="GtkHBox" id="hbox34">
                            <property name="visible">True</property>
                            <property name="spacing">2</property>
                            <child>
                              <widget class="GtkImage" id="image218">
                                <property name="visible">True</property>
                                <property name="stock">gtk-directory</property>
                              </widget>
                              <packing>
                                <property name="expand">False</property>
                                <property name="fill">False</property>
                                <property name="position">0</property>
                              </packing>
                            </child>
                            <child>
                              <widget class="GtkLabel" id="label59">
                                <property name="visible">True</property>
                                <property name="label" translatable="yes">...</property>
                                <property name="use_underline">True</property>
                              </widget>
                              <packing>
                                <property name="position">1</property>
                              </packing>
                            </child>
                          </widget>
                        </child>
                      </widget>
                    </child>
                  </widget>
                  <packing>
                    <property name="left_attach">1</property>
                    <property name="right_attach">2</property>
                    <property name="x_options">GTK_FILL</property>
                    <property name="y_options"></property>
                  </packing>
                </child>
                <child>
                  <widget class="GtkRadioButton" id="downloadSpecificPathRadio">
                    <property name="label" translatable="yes">download BLAST to custom location</property>
                    <property name="visible">True</property>
                    <property name="can_focus">True</property>
                    <property name="receives_default">False</property>
                    <property name="use_underline">True</property>
                    <property name="draw_indicator">True</property>
                    <property name="group">downloadRadio</property>
                  </widget>
                  <packing>
                    <property name="top_attach">1</property>
                    <property name="bottom_attach">2</property>
                    <property name="x_options">GTK_FILL</property>
                    <property name="y_options"></property>
                  </packing>
                </child>
                <child>
                  <widget class="GtkButton" id="downloadSpecificPathButton">
                    <property name="visible">True</property>
                    <property name="can_focus">True</property>
                    <property name="receives_default">False</property>
                    <signal name="clicked" handler="on_downloadSpecificPathButton_activate"/>
                    <child>
                      <widget class="GtkAlignment" id="alignment18">
                        <property name="visible">True</property>
                        <property name="xalign">0</property>
                        <property name="xscale">0</property>
                        <property name="yscale">0</property>
                        <child>
                          <widget class="GtkHBox" id="hbox30">
                            <property name="visible">True</property>
                            <property name="spacing">2</property>
                            <child>
                              <widget class="GtkImage" id="image215">
                                <property name="visible">True</property>
                                <property name="stock">gtk-directory</property>
                              </widget>
                              <packing>
                                <property name="expand">False</property>
                                <property name="fill">False</property>
                                <property name="position">0</property>
                              </packing>
                            </child>
                            <child>
                              <widget class="GtkLabel" id="downloadSpecificPathButton1">
                                <property name="visible">True</property>
                                <property name="label" translatable="yes">...</property>
                                <property name="use_underline">True</property>
                              </widget>
                              <packing>
                                <property name="expand">False</property>
                                <property name="fill">False</property>
                                <property name="position">1</property>
                              </packing>
                            </child>
                          </widget>
                        </child>
                      </widget>
                    </child>
                  </widget>
                  <packing>
                    <property name="left_attach">1</property>
                    <property name="right_attach">2</property>
                    <property name="top_attach">1</property>
                    <property name="bottom_attach">2</property>
                    <property name="y_options"></property>
                  </packing>
                </child>
              </widget>
              <packing>
                <property name="position">1</property>
              </packing>
            </child>
          </widget>
          <packing>
            <property name="pack_type">end</property>
            <property name="position">2</property>
          </packing>
        </child>
        <child internal-child="action_area">
          <widget class="GtkHButtonBox" id="dialog-action_area22">
            <property name="visible">True</property>
            <property name="layout_style">end</property>
            <child>
              <widget class="GtkButton" id="button20">
                <property name="label">gtk-cancel</property>
                <property name="response_id">-6</property>
                <property name="visible">True</property>
                <property name="can_focus">True</property>
                <property name="can_default">True</property>
                <property name="receives_default">False</property>
                <property name="use_stock">True</property>
              </widget>
              <packing>
                <property name="expand">False</property>
                <property name="fill">False</property>
                <property name="position">0</property>
              </packing>
            </child>
            <child>
              <widget class="GtkButton" id="button21">
                <property name="label">gtk-ok</property>
                <property name="response_id">-5</property>
                <property name="visible">True</property>
                <property name="can_focus">True</property>
                <property name="can_default">True</property>
                <property name="receives_default">False</property>
                <property name="use_stock">True</property>
                <signal name="clicked" handler="on_okbutton_activate"/>
              </widget>
              <packing>
                <property name="expand">False</property>
                <property name="fill">False</property>
                <property name="position">1</property>
              </packing>
            </child>
          </widget>
          <packing>
            <property name="expand">False</property>
            <property name="pack_type">end</property>
            <property name="position">0</property>
          </packing>
        </child>
      </widget>
    </child>
  </widget>
  <widget class="GtkDialog" id="downloadBlastDialog">
    <property name="visible">True</property>
    <property name="title" translatable="yes">Downloading BLAST</property>
    <property name="type_hint">dialog</property>
    <child internal-child="vbox">
      <widget class="GtkVBox" id="dialog-vbox23">
        <property name="visible">True</property>
        <child>
          <widget class="GtkVBox" id="vbox32">
            <property name="visible">True</property>
            <child>
              <widget class="GtkProgressBar" id="downloadBlastPbar">
                <property name="visible">True</property>
                <property name="pulse_step">0.10000000149</property>
              </widget>
              <packing>
                <property name="expand">False</property>
                <property name="fill">False</property>
                <property name="position">0</property>
              </packing>
            </child>
            <child>
              <widget class="GtkLabel" id="label54">
                <property name="visible">True</property>
                <property name="label" translatable="yes">Downloading BLAST, Please Wait.</property>
              </widget>
              <packing>
                <property name="expand">False</property>
                <property name="fill">False</property>
                <property name="position">1</property>
              </packing>
            </child>
          </widget>
          <packing>
            <property name="position">2</property>
          </packing>
        </child>
        <child internal-child="action_area">
          <widget class="GtkHButtonBox" id="dialog-action_area23">
            <property name="visible">True</property>
            <property name="layout_style">end</property>
          </widget>
          <packing>
            <property name="expand">False</property>
            <property name="pack_type">end</property>
            <property name="position">0</property>
          </packing>
        </child>
      </widget>
    </child>
  </widget>
  <widget class="GtkFileChooserDialog" id="openBlastFolderDialog">
    <property name="visible">True</property>
    <property name="border_width">5</property>
    <property name="title" translatable="yes">BLAST Directory Chooser</property>
    <property name="type_hint">dialog</property>
    <property name="action">select-folder</property>
    <property name="show_hidden">True</property>
    <child internal-child="vbox">
      <widget class="GtkVBox" id="dialog-vbox24">
        <property name="visible">True</property>
        <property name="spacing">2</property>
        <child internal-child="action_area">
          <widget class="GtkHButtonBox" id="dialog-action_area24">
            <property name="visible">True</property>
            <property name="layout_style">end</property>
            <child>
              <widget class="GtkButton" id="button15">
                <property name="label">gtk-cancel</property>
                <property name="response_id">-6</property>
                <property name="visible">True</property>
                <property name="can_focus">True</property>
                <property name="can_default">True</property>
                <property name="receives_default">False</property>
                <property name="use_stock">True</property>
              </widget>
              <packing>
                <property name="expand">False</property>
                <property name="fill">False</property>
                <property name="position">0</property>
              </packing>
            </child>
            <child>
              <widget class="GtkButton" id="button16">
                <property name="label">gtk-open</property>
                <property name="response_id">-5</property>
                <property name="visible">True</property>
                <property name="can_focus">True</property>
                <property name="can_default">True</property>
                <property name="has_default">True</property>
                <property name="receives_default">False</property>
                <property name="use_stock">True</property>
              </widget>
              <packing>
                <property name="expand">False</property>
                <property name="fill">False</property>
                <property name="position">1</property>
              </packing>
            </child>
          </widget>
          <packing>
            <property name="expand">False</property>
            <property name="pack_type">end</property>
            <property name="position">0</property>
          </packing>
        </child>
      </widget>
    </child>
  </widget>
  <widget class="GtkFileChooserDialog" id="blastCustomLocationDialog">
    <property name="visible">True</property>
    <property name="border_width">5</property>
    <property name="title" translatable="yes">Create Directory for BLAST Binaries to Reside </property>
    <property name="type_hint">dialog</property>
    <property name="action">create-folder</property>
    <child internal-child="vbox">
      <widget class="GtkVBox" id="dialog-vbox25">
        <property name="visible">True</property>
        <property name="spacing">2</property>
        <child internal-child="action_area">
          <widget class="GtkHButtonBox" id="dialog-action_area25">
            <property name="visible">True</property>
            <property name="layout_style">end</property>
            <child>
              <widget class="GtkButton" id="button17">
                <property name="label">gtk-cancel</property>
                <property name="response_id">-6</property>
                <property name="visible">True</property>
                <property name="can_focus">True</property>
                <property name="can_default">True</property>
                <property name="receives_default">False</property>
                <property name="use_stock">True</property>
              </widget>
              <packing>
                <property name="expand">False</property>
                <property name="fill">False</property>
                <property name="position">0</property>
              </packing>
            </child>
            <child>
              <widget class="GtkButton" id="button18">
                <property name="label">gtk-open</property>
                <property name="response_id">-5</property>
                <property name="visible">True</property>
                <property name="can_focus">True</property>
                <property name="can_default">True</property>
                <property name="has_default">True</property>
                <property name="receives_default">False</property>
                <property name="use_stock">True</property>
              </widget>
              <packing>
                <property name="expand">False</property>
                <property name="fill">False</property>
                <property name="position">1</property>
              </packing>
            </child>
          </widget>
          <packing>
            <property name="expand">False</property>
            <property name="pack_type">end</property>
            <property name="position">0</property>
          </packing>
        </child>
      </widget>
    </child>
  </widget>
  <widget class="GtkDialog" id="newDatabaseAvailableDialog">
    <property name="visible">True</property>
    <property name="title" translatable="yes">Updated Data Available</property>
    <property name="type_hint">dialog</property>
    <child internal-child="vbox">
      <widget class="GtkVBox" id="dialog-vbox26">
        <property name="visible">True</property>
        <child>
          <widget class="GtkHBox" id="hbox35">
            <property name="visible">True</property>
            <child>
              <widget class="GtkImage" id="image219">
                <property name="visible">True</property>
                <property name="stock">gtk-refresh</property>
                <property name="icon-size">6</property>
              </widget>
              <packing>
                <property name="expand">False</property>
                <property name="fill">False</property>
                <property name="position">0</property>
              </packing>
            </child>
            <child>
              <widget class="GtkLabel" id="label60">
                <property name="visible">True</property>
                <property name="label" translatable="yes">An updated Phamerator database has
been downloaded and is now available.

You will automatically use the
new data when you restart Phamerator.</property>
              </widget>
              <packing>
                <property name="expand">False</property>
                <property name="fill">False</property>
                <property name="position">1</property>
              </packing>
            </child>
          </widget>
          <packing>
            <property name="position">2</property>
          </packing>
        </child>
        <child internal-child="action_area">
          <widget class="GtkHButtonBox" id="dialog-action_area26">
            <property name="visible">True</property>
            <property name="layout_style">end</property>
            <child>
              <widget class="GtkButton" id="restartLaterButton">
                <property name="response_id">-6</property>
                <property name="visible">True</property>
                <property name="can_focus">True</property>
                <property name="can_default">True</property>
                <property name="receives_default">False</property>
                <child>
                  <widget class="GtkAlignment" id="alignment20">
                    <property name="visible">True</property>
                    <property name="xscale">0</property>
                    <property name="yscale">0</property>
                    <child>
                      <widget class="GtkHBox" id="hbox36">
                        <property name="visible">True</property>
                        <property name="spacing">2</property>
                        <child>
                          <widget class="GtkImage" id="image220">
                            <property name="visible">True</property>
                            <property name="stock">gtk-stop</property>
                          </widget>
                          <packing>
                            <property name="expand">False</property>
                            <property name="fill">False</property>
                            <property name="position">0</property>
                          </packing>
                        </child>
                        <child>
                          <widget class="GtkLabel" id="label61">
                            <property name="visible">True</property>
                            <property name="label" translatable="yes">Restart Later</property>
                            <property name="use_underline">True</property>
                          </widget>
                          <packing>
                            <property name="expand">False</property>
                            <property name="fill">False</property>
                            <property name="position">1</property>
                          </packing>
                        </child>
                      </widget>
                    </child>
                  </widget>
                </child>
              </widget>
              <packing>
                <property name="expand">False</property>
                <property name="fill">False</property>
                <property name="position">0</property>
              </packing>
            </child>
            <child>
              <widget class="GtkButton" id="restartNowButton">
                <property name="response_id">-5</property>
                <property name="visible">True</property>
                <property name="can_focus">True</property>
                <property name="can_default">True</property>
                <property name="receives_default">False</property>
                <child>
                  <widget class="GtkAlignment" id="alignment21">
                    <property name="visible">True</property>
                    <property name="xscale">0</property>
                    <property name="yscale">0</property>
                    <child>
                      <widget class="GtkHBox" id="hbox37">
                        <property name="visible">True</property>
                        <property name="spacing">2</property>
                        <child>
                          <widget class="GtkImage" id="image221">
                            <property name="visible">True</property>
                            <property name="stock">gtk-apply</property>
                          </widget>
                          <packing>
                            <property name="expand">False</property>
                            <property name="fill">False</property>
                            <property name="position">0</property>
                          </packing>
                        </child>
                        <child>
                          <widget class="GtkLabel" id="label62">
                            <property name="visible">True</property>
                            <property name="label" translatable="yes">Restart Now</property>
                            <property name="use_underline">True</property>
                          </widget>
                          <packing>
                            <property name="expand">False</property>
                            <property name="fill">False</property>
                            <property name="position">1</property>
                          </packing>
                        </child>
                      </widget>
                    </child>
                  </widget>
                </child>
              </widget>
              <packing>
                <property name="expand">False</property>
                <property name="fill">False</property>
                <property name="position">1</property>
              </packing>
            </child>
          </widget>
          <packing>
            <property name="expand">False</property>
            <property name="pack_type">end</property>
            <property name="position">0</property>
          </packing>
        </child>
      </widget>
    </child>
  </widget>
  <widget class="GtkWindow" id="GMapsWindow">
    <property name="width_request">600</property>
    <property name="height_request">500</property>
    <property name="title" translatable="yes">Google Maps </property>
    <property name="default_width">1075</property>
    <property name="default_height">675</property>
    <signal name="activate_default" handler="on_GMapsToggleToolButton_toggled"/>
    <signal name="delete_event" handler="on_GMapsWindow_delete_event"/>
    <child>
      <widget class="GtkVBox" id="vbox1">
        <property name="visible">True</property>
        <child>
          <widget class="GtkHBox" id="hbox2">
            <property name="visible">True</property>
            <child>
              <widget class="GtkLabel" id="label1">
                <property name="visible">True</property>
                <property name="label" translatable="yes">Selected:</property>
              </widget>
              <packing>
                <property name="expand">False</property>
                <property name="fill">False</property>
                <property name="position">0</property>
              </packing>
            </child>
            <child>
              <widget class="GtkColorButton" id="colorbutton1">
                <property name="visible">True</property>
                <property name="can_focus">True</property>
                <property name="receives_default">True</property>
                <property name="color">#000000000000</property>
              </widget>
              <packing>
                <property name="expand">False</property>
                <property name="position">1</property>
              </packing>
            </child>
            <child>
              <widget class="GtkLabel" id="label2">
                <property name="visible">True</property>
                <property name="label" translatable="yes">Not Selected:</property>
              </widget>
              <packing>
                <property name="expand">False</property>
                <property name="fill">False</property>
                <property name="position">2</property>
              </packing>
            </child>
            <child>
              <widget class="GtkColorButton" id="colorbutton2">
                <property name="visible">True</property>
                <property name="can_focus">True</property>
                <property name="receives_default">True</property>
                <property name="color">#000000000000</property>
              </widget>
              <packing>
                <property name="expand">False</property>
                <property name="position">3</property>
              </packing>
            </child>
          </widget>
          <packing>
            <property name="expand">False</property>
            <property name="position">0</property>
          </packing>
        </child>
        <child>
          <widget class="GtkScrolledWindow" id="GMapsScrolledWindow">
            <property name="visible">True</property>
            <property name="can_focus">True</property>
            <property name="hscrollbar_policy">automatic</property>
            <property name="vscrollbar_policy">automatic</property>
            <child>
              <placeholder/>
            </child>
          </widget>
          <packing>
            <property name="position">1</property>
          </packing>
        </child>
      </widget>
    </child>
  </widget>
</glade-interface>
