# Supplementary material for: Phamerator: a bioinformatic tool for comparative bacteriophage genomics
Source: BMC Bioinformatics. 2011 Oct 12;12:395. doi: 10.1186/1471-2105-12-395 (PMC3233612; doi:10.1186/1471-2105-12-395)
Supplement: Additional file 1 — Phamerator program. Phamerator program. [file 1471-2105-12-395-S1.GZ › phamerator-1.1/phamerator/get_relatives.py]

#!/usr/bin/env python

import db_conf
import import_phage
import sys

GeneID = sys.argv[1]
c = db_conf.db_conf().get_cursor()
relatives = import_phage.get_relatives(c, GeneID, alignmentType='clustalw', clustalwThreshold=0.275)
for r in relatives:
  print 'query:', r[0], 'subject:', r[1], 'score:', r[2]
