# Supplementary material for: Phamerator: a bioinformatic tool for comparative bacteriophage genomics
Source: BMC Bioinformatics. 2011 Oct 12;12:395. doi: 10.1186/1471-2105-12-395 (PMC3233612; doi:10.1186/1471-2105-12-395)
Supplement: Additional file 1 — Phamerator program. Phamerator program. [file 1471-2105-12-395-S1.GZ › phamerator-1.1/.bzr/checkout/merge-hashes]

BZR merge-modified list format 1
file_id: phagemanager.py-20071215225939-s6hnmmwjp53agnn7-39
hash: f35dc12e904bc29ebe87b666984122838deecb46
