# Supplementary material for: Phamerator: a bioinformatic tool for comparative bacteriophage genomics
Source: BMC Bioinformatics. 2011 Oct 12;12:395. doi: 10.1186/1471-2105-12-395 (PMC3233612; doi:10.1186/1471-2105-12-395)
Supplement: Additional file 1 — Phamerator program. Phamerator program. [file 1471-2105-12-395-S1.GZ › phamerator-1.1/README.txt]

Phamerator
==========

Phamerator is released under a free software license.  See LICENSE.txt for
more details.

(C) 2006-2011 Steve Cresawn <scresawn@gmail.com>
(C) 2006-2011 Nathan Day <nathancday@gmail.com>
(C) 2006-2011 Matt Bogel <dabogsta@gmail.com>
(C) 2006-2011 Debbie Jacobs-Sera <djs@pitt.edu>
(C) 2006-2011 Roger Hendrix <rhx@pitt.edu>
(C) 2006-2011 Graham Hatfull <gfh@pitt.edu>

Homepage: http://phage.cisat.jmu.edu
