# Supplementary material for: Phamerator: a bioinformatic tool for comparative bacteriophage genomics
Source: BMC Bioinformatics. 2011 Oct 12;12:395. doi: 10.1186/1471-2105-12-395 (PMC3233612; doi:10.1186/1471-2105-12-395)
Supplement: Additional file 1 — Phamerator program. Phamerator program. [file 1471-2105-12-395-S1.GZ › phamerator-1.1/INSTALL]

1. software required to run phamerator
Several packages are required in order to run Phamerator.  These are listed below according to their Ubuntu package names.  Package names on other distributions of linux are similar.

* pyro
* clustalw
* python-biopython
* mysql-server
* python-mysqldb
* python-pygoocanvas
* curl

These packages can be installed with the following command on Ubuntu:

sudo apt-get install pyro clustalw python-biopython mysql-server python-mysqldb python-pygoocanvas curl
setting up the database

If you have not installed the mysql-server database software previously, you will now be prompted to set up a password for the database.

2. starting phamerator
Phamerator can be started by extracting the Phamerator .tar.gz file and typing the following commands, where version-number should be replaced with the actual Phamerator version number:

cd phamerator-version-number/phamerator
./Phamerator

If you have installed the mysql-server database software previously, you will be required to enter your root database password when you run Phamerator for the first time.
